# Supplementary material for: Symbiosis and microbiome flexibility in calcifying benthic foraminifera of the Great Barrier Reef
Source: Microbiome. 2017 Mar 23;5:38. doi: 10.1186/s40168-017-0257-7 (PMC5364595; doi:10.1186/s40168-017-0257-7)
Supplement: Supplementary file 1 — Absolute and relative abundance of photosynthetic eukaryotes associted with A. lobifera collected from different reef sites. (XLS 75 kb) [file 40168_2017_257_MOESM1_ESM.xls]

## Sheet: Absolute abundance
#OTU ID	taxonomy	Inner 1	Inner 2	Inner 3	Inner 4	Inner 5	Mid 1	Mid 2	Mid 3	Mid 4	Mid 5	Outer 1	Outer 2	Outer 3	Outer 4	Outer 5
denovo11030	Alveolata (Dinophyceae)	2	44	5	1	0	8	19	528	7	7	4	19	7	24	52
denovo510	Alveolata (Dinophyceae)	1	1	2	1	10	65	57	39	38	47	20	36	18	21	37
denovo3968	Alveolata (Dinophyceae)	300	288	199	135	257	119	418	37	246	436	11	107	32	34	131
denovo11837	Cryptophyta	0	0	0	0	0	923	42	7	15	7	32	11	21	10	5
denovo5343	Rhodophyta	5	0	3	102	4	0	2	0	0	0	0	0	1	42	0
denovo11027	Rhodophyta	0	0	0	0	0	19	20	22	3315	36	14	5	10	80	22
denovo3638	Rhodophyta	39	14	707	16	35	0	0	0	0	0	0	0	0	0	0
denovo4964	Rhodophyta	0	0	0	0	0	6	11	860	40	19	2	8	1	21	12
denovo14668	Rhodophyta	1	5	2	2	12	19	20	574	285	305	9	5	10	33	36
denovo2977	Rhodophyta	0	0	5	1	0	42	19	3	218	4	1	1	2	2	2
denovo7690	Rhodophyta	0	0	0	0	0	56	14	11	129	32	0	0	0	74	16
denovo12473	Rhodophyta	0	0	0	0	0	16	9	15	229	68	0	1	0	79	29
denovo13625	Rhodophyta	0	1	13	0	0	430	2672	3604	20526	13176	128	144	117	3562	5068
denovo1499	Rhodophyta	0	0	0	0	0	0	1	71	3	18	0	1	1	7	1
denovo4020	Rhodophyta	0	0	0	0	0	0	2	0	166	3	1	0	0	3	4
denovo2811	Rhodophyta	0	0	0	0	0	0	36	34	101	90	1	0	1	22	39
denovo13419	Rhodophyta	0	0	0	0	0	0	4	8	34	28	0	2	0	11	15
denovo5635	Rhodophyta	0	0	0	0	0	10	3	3	58	10	1	0	0	19	4
denovo2166	Rhodophyta	0	0	0	0	0	0	16	14	129	52	1	0	1	20	21
denovo10173	Rhodophyta	0	0	0	0	0	2	4	7	380	4	2	2	2	4	0
denovo11884	Rhodophyta	21	0	2	41	0	16	160	32	144	40	5	5	4	31	10
denovo10750	Rhodophyta	4	0	13	2	63	17467	2220	2718	60266	9087	302	311	268	18524	4117
denovo4629	Rhodophyta	0	1	0	0	3	81	15	27	129	46	6	5	11	93	42
denovo4879	Rhodophyta	0	0	0	0	0	1	2	0	164	91	3	2	1	2	62
denovo4796	Rhodophyta	0	0	0	0	0	131	16	38	271	30	0	1	2	67	21
denovo723	Rhodophyta	0	0	0	0	0	2	0	2	161	4	1	1	1	12	1
denovo12627	Rhodophyta	166	21	25	9	18	5	142	5	173	4	3	3	2	75	61
denovo14011	Rhodophyta	1	42	11	36	66	5	36	6	337	135	4	7	5	11	4
denovo14386	Rhodophyta	105	1	3	40	25	12	41	122	157	69	8	15	5	15	8
denovo2963	Rhodophyta	0	0	0	0	0	6	133	316	138	168	6	11	2	25	93
denovo3780	Rhodophyta	16	22	2	1	1	2	22	186	14	10	6	2	5	34	32
denovo1203	Rhodophyta	155	2	4	1	1	2	68	1	4	3	1	1	0	2	0
denovo4040	Stramenopiles	1	0	0	1	0	16	29	14	16	34	24	21	15	13	28
denovo6517	Stramenopiles (Bacillariophyta)	0	0	0	1	0	0	1	88	0	2	35	2	1	0	1
denovo5728	Stramenopiles (Bacillariophyta)	3	5	1	8	4	68	175	49	30	92	59	46	48	28	14
denovo2266	Stramenopiles (Bacillariophyta)	4	2	2	9	5	9	12	9	19	9	12	17	38	8	16
denovo8357	Stramenopiles (Bacillariophyta)	222	108	59	316	72	3718	2223	2427	1054	2211	981	887	323	666	712
denovo10518	Stramenopiles (Bacillariophyta)	0	0	3	5	0	1	61	0	0	1	25	2	0	2	16
denovo1823	Stramenopiles (Bacillariophyta)	0	0	0	0	0	119	1	3	3	0	2	0	1	14	1
denovo8987	Stramenopiles (Bacillariophyta)	4	0	7	4	1	5	9	16	0	34	6	14	3	5	5
denovo11194	Stramenopiles (Bacillariophyta)	0	0	0	0	0	2	2	134	0	5	3	0	1	0	0
denovo12583	Stramenopiles (Bacillariophyta)	76	23	10	38	2	14	33	414	9	48	4	45	8	17	56
denovo7357	Stramenopiles (Bacillariophyta)	0	0	0	0	0	6157	5306	4723	4449	5242	4578	3826	5186	4779	5259
denovo2845	Stramenopiles (Bacillariophyta)	0	0	0	0	0	62	54	77	11	99	7	9	3	19	14
denovo12743	Stramenopiles (Bacillariophyta)	1	1	0	1	0	57	32	8	1	2	12	4	1	2	2
denovo9884	Stramenopiles (Bacillariophyta)	0	0	0	0	0	1	127	51	96	4	4	1	5	18	32
denovo3861	Stramenopiles (Bacillariophyta)	41	1	0	1	2	1	2	0	1	129	2	1	0	1	0
denovo13301	Stramenopiles (Bacillariophyta)	0	0	0	0	0	4	81	2	2	0	18	43	3	1	1
denovo10337	Stramenopiles (Bacillariophyta)	1	0	0	0	0	424	16	370	435	596	331	52	53	45	61
denovo6951	Stramenopiles (Bacillariophyta)	0	0	0	0	0	9	2	6	2	148	0	28	3	16	16
denovo4834	Stramenopiles (Bacillariophyta)	1	0	2	7	0	8	5	5	1	5	3	2	2	185	4
denovo7231	Stramenopiles (Bacillariophyta)	0	0	0	0	0	5	3	13	0	15	11	1	2	14	114
denovo5041	Stramenopiles (Bacillariophyta)	2	0	9	3	13	3	22	3	1	245	0	0	2	3	21
denovo3879	Stramenopiles (Bacillariophyta)	7	5	2	5	5	75	77	110	31	85	33	19	43	28	51
denovo1888	Stramenopiles (Bacillariophyta)	0	0	1	0	1	75	8	2	3	8	1	3	6	5	0
denovo9426	Stramenopiles (Bacillariophyta)	0	0	0	0	0	0	2	95	1	1	2	0	0	1	0
denovo5251	Stramenopiles (Bacillariophyta)	46971	47206	30045	36192	57137	102561	106183	108889	89822	124093	126642	68063	127258	108946	148922
denovo1808	Stramenopiles (Bacillariophyta)	0	0	1	5	0	10	105	5	13	5	67	26	5	8	8
denovo7330	Stramenopiles (Bacillariophyta)	2	1	1	2	1	67	55	14	8	18	23	10	7	8	13
denovo7951	Stramenopiles (Bacillariophyta)	1	0	0	7	1	20	47	626	216	16	60	16	31	101	81
denovo6362	Stramenopiles (Bacillariophyta)	0	0	0	0	0	8	10	7	8	6	5	3	2	15	886
denovo4054	Stramenopiles (Bacillariophyta)	0	0	0	0	0	10	9	11	10	171	79	17	18	248	7
denovo10316	Stramenopiles (Bacillariophyta)	0	0	0	1	1	1	77	1	0	1	19	1	6	0	1
denovo648	Stramenopiles (Bacillariophyta)	1	1	10	2	1	12	15	23	2	62	12	8	11	16	6
denovo7530	Stramenopiles (Bacillariophyta)	0	3	0	12	6	4	6	6	4	1	4	4	70	6	1
denovo1702	Stramenopiles (Bacillariophyta)	0	0	0	0	0	5	171	2	1	1	1	0	0	0	0
denovo7981	Stramenopiles (Bacillariophyta)	123	153	187	497	133	21695	2260	1095	219	2354	543	315	493	653	218
denovo2427	Stramenopiles (Bacillariophyta)	47	23	34	68	15	388	1118	119	357	1419	189	145	113	90	135
denovo5023	Stramenopiles (Bacillariophyta)	3	3	0	16	6	3	6	4	10	4	101	6	13	5	9
denovo3774	Stramenopiles (Bacillariophyta)	0	0	0	0	0	4	110	6	3	3	23	56	1	4	11
denovo3608	Stramenopiles (Bacillariophyta)	0	0	0	0	0	0	1	0	100	1	1	0	0	0	1
denovo9843	Stramenopiles	832	13	84	69	46	1044	390	71	439	133	96	45	70	116	145
denovo9792	Stramenopiles	0	0	0	0	0	1	5	5	2	223	0	2	2	1	1
denovo2512	Stramenopiles	308	12	120	75	110	435	131	245	5	4	7	27	4	18	6
denovo2162	Stramenopiles	44	0	41	35	29	1	57	1	0	1	0	0	0	1	2
denovo577	Stramenopiles	1	53	3	17	1	2	13	584	10	4	3	7	8	3	4
denovo4692	Stramenopiles	1	0	20	16	0	0	1	0	0	2	30	16	41	0	1
denovo2141	Stramenopiles	0	0	0	0	0	1	226	1	0	2	5	0	7	0	2
denovo5800	Stramenopiles	0	0	0	0	0	9	971	13	9	3	8	25	13	7	5
denovo3453	Stramenopiles	99	0	48	96	7	3	398	8	7	3	23	333	160	51	2
denovo715	Stramenopiles	0	0	0	10	56	222	2716	251	322	326	18714	4508	36153	979	201
denovo1654	Stramenopiles	0	0	1	84	2	0	0	1	0	1	0	1	12	42	0
denovo3695	Stramenopiles	0	0	0	0	0	157	1	0	1	0	2	1	0	1	1
denovo2054	Stramenopiles	35	3	0	1	0	2656	169	25	15	14	11	11	21	7	13
denovo11951	Stramenopiles	0	0	0	0	0	22	26	1371	28	17	21	16	26	10	14
denovo7166	Stramenopiles	0	0	0	0	0	1	7	16	391	4	5	4	9	1	2
denovo12865	Stramenopiles	0	0	0	1	0	2	18	1	5	5	36	16	16	5	9
denovo1187	Stramenopiles	0	0	0	0	0	4	6	4	1422	9	21	7	30	12	3
denovo598	Viridiplantae (Chlorophyta)	50	0	1	2	0	1105	6	6	12	4	4	9	8	3	6
denovo8884	Viridiplantae (Chlorophyta)	0	0	0	0	0	2	10	439	19	60	6	12	6	4	4
denovo4925	Viridiplantae (Chlorophyta)	3	72	3	12	30	9	16	3	796	0	9	14	24	14	2
denovo7588	Viridiplantae (Chlorophyta)	93	2	15	1	1	0	0	0	0	0	0	0	0	0	0
denovo2001	Viridiplantae (Chlorophyta)	0	0	0	0	0	125	0	0	1	1	0	2	0	0	0
denovo11821	Viridiplantae (Chlorophyta)	0	0	0	0	0	2	2	0	109	1	9	2	14	2	1
denovo5881	Viridiplantae (Chlorophyta)	0	2	1	48	2	3	4	11	13	4	4	6	425	3	2
denovo4963	Viridiplantae (Streptophyta)	1	0	14	1	1	1	62	3	1	17	3	3	4	0	0
denovo9027	Viridiplantae (Streptophyta)	8	1	0	2	0	62	5	289	5	4	4	2	4	6	3
denovo1924	Viridiplantae (Streptophyta)	0	1	4	0	5	505	200	209	198	249	157	145	212	289	255
denovo2108	Viridiplantae (Streptophyta)	19	1	0	0	0	494	6	288	8	5	10	6	30	8	4
		49821	48137	31725	38059	58191	161934	130126	132562	188633	162295	153682	79619	171604	140512	167356

## Sheet: Relative abundance
#OTU ID	taxonomy	Inner 1	Inner 2	Inner 3	Inner 4	Inner 5	Average	Mid 1	Mid 2	Mid 3	Mid 4	Mid 5	Average	Outer 1	Outer 2	Outer 3	Outer 4	Outer 5	Average
denovo11030	Alveolata (Dinophyceae)	2.6275e-05	0	4.01437e-05	0.000914058	0.000157604	0.000227616	4.94028e-05	0.000146012	0.00398304	3.71091e-05	4.31313e-05	0.000851739	0.000170804	0.000238637	2.60278e-05	4.07916e-05	0.000310715	0.000157395
denovo510	Alveolata (Dinophyceae)	2.6275e-05	0.000171848	2.00719e-05	2.0774e-05	6.30418e-05	6.04021e-05	0.000401398	0.000438037	0.000294202	0.000201449	0.000289596	0.000324937	0.000149453	0.000452153	0.000130139	0.000104893	0.000221086	0.000211545
denovo3968	Alveolata (Dinophyceae)	0.00354712	0.00441649	0.00602156	0.00598292	0.00627266	0.00524815	0.000734867	0.00321227	0.000279115	0.00130412	0.00268647	0.00164337	0.000241972	0.0013439	7.15764e-05	0.000186476	0.000782762	0.000525337
denovo11837	Cryptophyta	0	0	0	0	0	0	0.00569985	0.000322764	5.28055e-05	7.95195e-05	4.31313e-05	0.00123961	7.11683e-05	0.000138158	0.000208222	0.000122375	2.98764e-05	0.00011396
denovo5343	Rhodophyta	0.00268005	6.87392e-05	0.000100359	0	9.45626e-05	0.000588742	0	1.53697e-05	0	0	0	3.07394e-06	0.000298907	0	0	5.82737e-06	0	6.09468e-05
denovo11027	Rhodophyta	0	0	0	0	0	0	0.000117332	0.000153697	0.00016596	0.0175738	0.000221818	0.00364652	0.000569346	6.27991e-05	9.10972e-05	5.82737e-05	0.000131456	0.000182595
denovo3638	Rhodophyta	0.0004204	0.000601468	0.000782802	0.000290837	0.0222853	0.00487615	0	0	0	0	0	0	0	0	0	0	0	0
denovo4964	Rhodophyta	0	0	0	0	0	0	3.70521e-05	8.45335e-05	0.00648753	0.000212052	0.000117071	0.00138765	0.000149453	0.000100479	1.30139e-05	5.82737e-06	7.17034e-05	6.80953e-05
denovo14668	Rhodophyta	5.255e-05	0.000206217	2.00719e-05	0.00010387	6.30418e-05	8.91503e-05	0.000117332	0.000153697	0.00433005	0.00151087	0.00187929	0.00159825	0.000234855	6.27991e-05	5.85625e-05	5.82737e-05	0.00021511	0.00012592
denovo2977	Rhodophyta	2.6275e-05	0	0	0	0.000157604	3.67759e-05	0.000259365	0.000146012	2.26309e-05	0.00115568	2.46465e-05	0.000321668	1.42337e-05	1.25598e-05	6.50694e-06	1.16547e-05	1.19506e-05	1.13811e-05
denovo7690	Rhodophyta	0	0	0	0	0	0	0.00034582	0.000107588	8.298e-05	0.000683868	0.000197172	0.000283485	0.000526645	0	0	0	9.56046e-05	0.00012445
denovo12473	Rhodophyta	0	0	0	0	0	0	9.88057e-05	6.91637e-05	0.000113155	0.001214	0.00041899	0.000382822	0.00056223	1.25598e-05	0	0	0.000173283	0.000149615
denovo13625	Rhodophyta	0	0	0	2.0774e-05	0.000409771	8.61091e-05	0.0026554	0.0205339	0.0271873	0.108814	0.0811855	0.0480753	0.0253501	0.00180861	0.000832889	0.000681802	0.0302828	0.0117912
denovo1499	Rhodophyta	0	0	0	0	0	0	0	7.68486e-06	0.000535598	1.59039e-05	0.000110909	0.000134019	4.98178e-05	1.25598e-05	0	5.82737e-06	5.97529e-06	1.48361e-05
denovo4020	Rhodophyta	0	0	0	0	0	0	0	1.53697e-05	0	0.000880016	1.84849e-05	0.000182774	2.13505e-05	0	6.50694e-06	0	2.39011e-05	1.03517e-05
denovo2811	Rhodophyta	0	0	0	0	0	0	0	0.000276655	0.000256484	0.000535431	0.000554546	0.000324623	0.00015657	0	6.50694e-06	5.82737e-06	0.000233036	8.03881e-05
denovo13419	Rhodophyta	0	0	0	0	0	0	0	3.07394e-05	6.03491e-05	0.000180244	0.000172525	8.87716e-05	7.82851e-05	2.51196e-05	0	0	8.96293e-05	3.86068e-05
denovo5635	Rhodophyta	0	0	0	0	0	0	6.17536e-05	2.30546e-05	2.26309e-05	0.000307475	6.16162e-05	9.53061e-05	0.00013522	0	6.50694e-06	0	2.39011e-05	3.31256e-05
denovo2166	Rhodophyta	0	0	0	0	0	0	0	0.000122958	0.000105611	0.000683868	0.000320404	0.000246568	0.000142337	0	6.50694e-06	5.82737e-06	0.000125481	5.60304e-05
denovo10173	Rhodophyta	0	0	0	0	0	0	1.23507e-05	3.07394e-05	5.28055e-05	0.00201449	2.46465e-05	0.000427007	2.84673e-05	2.51196e-05	1.30139e-05	1.16547e-05	0	1.56511e-05
denovo11884	Rhodophyta	0.00107727	0	0.000421509	0	6.30418e-05	0.000312365	9.88057e-05	0.00122958	0.000241396	0.000763387	0.000246465	0.000515926	0.000220622	6.27991e-05	3.25347e-05	2.33095e-05	5.97529e-05	7.98036e-05
denovo10750	Rhodophyta	5.255e-05	0.00108264	8.02874e-05	0	0.000409771	0.00032505	0.107865	0.0170604	0.0205036	0.319488	0.0559906	0.104182	0.131832	0.0039061	0.0019651	0.00156174	0.0246003	0.0327731
denovo4629	Rhodophyta	0	5.15544e-05	0	2.0774e-05	0	1.44657e-05	0.000500204	0.000115273	0.000203678	0.000683868	0.000283434	0.000357291	0.000661865	6.27991e-05	3.90417e-05	6.41011e-05	0.000250962	0.000215754
denovo4879	Rhodophyta	0	0	0	0	0	0	6.17536e-06	1.53697e-05	0	0.000869413	0.000560707	0.000290333	1.42337e-05	2.51196e-05	1.95208e-05	5.82737e-06	0.000370468	8.70338e-05
denovo4796	Rhodophyta	0	0	0	0	0	0	0.000808972	0.000122958	0.000286658	0.00143665	0.000184849	0.000568018	0.000476828	1.25598e-05	0	1.16547e-05	0.000125481	0.000125305
denovo723	Rhodophyta	0	0	0	0	0	0	1.23507e-05	0	1.50873e-05	0.000853509	2.46465e-05	0.000181119	8.5402e-05	1.25598e-05	6.50694e-06	5.82737e-06	5.97529e-06	2.32543e-05
denovo12627	Rhodophyta	0.000236475	0.000309326	0.00333193	0.000436255	0.000788022	0.0010204	3.08768e-05	0.00109125	3.77182e-05	0.000917125	2.46465e-05	0.000420323	0.000533762	3.76794e-05	1.95208e-05	1.16547e-05	0.000364492	0.000193422
denovo14011	Rhodophyta	0.0009459	0.0011342	2.00719e-05	0.00087251	0.00034673	0.000663881	3.08768e-05	0.000276655	4.52618e-05	0.00178654	0.000831819	0.00059423	7.82851e-05	8.79187e-05	2.60278e-05	2.91368e-05	2.39011e-05	4.90539e-05
denovo14386	Rhodophyta	0.001051	0.00042962	0.00210755	2.0774e-05	9.45626e-05	0.0007407	7.41043e-05	0.000315079	0.000920324	0.000832304	0.000425152	0.000513393	0.000106752	0.000188397	5.20555e-05	2.91368e-05	4.78023e-05	8.48289e-05
denovo2963	Rhodophyta	0	0	0	0	0	0	3.70521e-05	0.00102209	0.00238379	0.000731579	0.00103515	0.00104193	0.000177921	0.000138158	3.90417e-05	1.16547e-05	0.000555702	0.000184495
denovo3780	Rhodophyta	2.6275e-05	1.71848e-05	0.00032115	0.000457029	6.30418e-05	0.000176936	1.23507e-05	0.000169067	0.00140312	7.42182e-05	6.16162e-05	0.000344074	0.000241972	2.51196e-05	3.90417e-05	2.91368e-05	0.000191209	0.000105296
denovo1203	Rhodophyta	2.6275e-05	1.71848e-05	0.00311114	4.15481e-05	0.000126084	0.000664446	1.23507e-05	0.00052257	7.54364e-06	2.12052e-05	1.84849e-05	0.000116431	1.42337e-05	1.25598e-05	6.50694e-06	0	0	6.66008e-06
denovo4040	Stramenopiles	2.6275e-05	0	2.00719e-05	0	0	9.26937e-06	9.88057e-05	0.000222861	0.000105611	8.48208e-05	0.000209495	0.000144319	9.25188e-05	0.000263756	0.000156167	8.74105e-05	0.000167308	0.000153432
denovo6517	Stramenopiles (Bacillariophyta)	2.6275e-05	0	0	0	0	5.255e-06	0	7.68486e-06	0.00066384	0	1.23232e-05	0.00013677	0	2.51196e-05	0.000227743	5.82737e-06	5.97529e-06	5.29331e-05
denovo5728	Stramenopiles (Bacillariophyta)	0.0002102	6.87392e-05	6.02156e-05	0.00010387	3.15209e-05	9.49092e-05	0.000419924	0.00134485	0.000369638	0.000159039	0.000566869	0.000572064	0.000199271	0.000577752	0.00038391	0.000279714	8.3654e-05	0.00030486
denovo2266	Stramenopiles (Bacillariophyta)	0.000236475	8.59239e-05	8.02874e-05	4.15481e-05	6.30418e-05	0.000101455	5.55782e-05	9.22183e-05	6.78928e-05	0.000100725	5.54546e-05	7.43737e-05	5.69346e-05	0.000213517	7.80833e-05	0.00022144	9.56046e-05	0.000133116
denovo8357	Stramenopiles (Bacillariophyta)	0.0083029	0.0012373	0.00445595	0.0022436	0.00185973	0.0036199	0.02296	0.0170834	0.0183084	0.00558757	0.0136233	0.0155125	0.00473981	0.0111406	0.00638331	0.00188224	0.0042544	0.00568006
denovo10518	Stramenopiles (Bacillariophyta)	0.000131375	0	0	0	9.45626e-05	4.51875e-05	6.17536e-06	0.000468776	0	0	6.16162e-06	9.62227e-05	1.42337e-05	2.51196e-05	0.000162674	0	9.56046e-05	5.95263e-05
denovo1823	Stramenopiles (Bacillariophyta)	0	0	0	0	0	0	0.000734867	7.68486e-06	2.26309e-05	1.59039e-05	0	0.000156217	9.96356e-05	0	1.30139e-05	5.82737e-06	5.97529e-06	2.48904e-05
denovo8987	Stramenopiles (Bacillariophyta)	0.0001051	1.71848e-05	8.02874e-05	0	0.000220646	8.46437e-05	3.08768e-05	6.91637e-05	0.000120698	0	0.000209495	8.60468e-05	3.55841e-05	0.000175837	3.90417e-05	1.74821e-05	2.98764e-05	5.95644e-05
denovo11194	Stramenopiles (Bacillariophyta)	0	0	0	0	0	0	1.23507e-05	1.53697e-05	0.00101085	0	3.08081e-05	0.000213875	0	0	1.95208e-05	5.82737e-06	0	5.06964e-06
denovo12583	Stramenopiles (Bacillariophyta)	0.00099845	3.43696e-05	0.00152546	0.000477803	0.000315209	0.000670258	8.6455e-05	0.0002536	0.00312307	4.77117e-05	0.000295758	0.000761318	0.000120986	0.000565192	2.60278e-05	4.6619e-05	0.000334616	0.000218688
denovo7357	Stramenopiles (Bacillariophyta)	0	0	0	0	0	0	0.0380217	0.0407759	0.0356286	0.0235855	0.0322992	0.0340622	0.0340113	0.0480539	0.0297888	0.0302207	0.031424	0.0346997
denovo2845	Stramenopiles (Bacillariophyta)	0	0	0	0	0	0	0.000382872	0.000414982	0.00058086	5.83143e-05	0.00061	0.000409406	0.00013522	0.000113038	4.55486e-05	1.74821e-05	8.3654e-05	7.89886e-05
denovo12743	Stramenopiles (Bacillariophyta)	2.6275e-05	0	2.00719e-05	2.0774e-05	0	1.34242e-05	0.000351995	0.000245915	6.03491e-05	5.3013e-06	1.23232e-05	0.000135177	1.42337e-05	5.02393e-05	7.80833e-05	5.82737e-06	1.19506e-05	3.20668e-05
denovo9884	Stramenopiles (Bacillariophyta)	0	0	0	0	0	0	6.17536e-06	0.000975977	0.000384726	0.000508925	2.46465e-05	0.00038009	0.000128103	1.25598e-05	2.60278e-05	2.91368e-05	0.000191209	7.74073e-05
denovo3861	Stramenopiles (Bacillariophyta)	2.6275e-05	3.43696e-05	0.000822946	2.0774e-05	0	0.000180873	6.17536e-06	1.53697e-05	0	5.3013e-06	0.000794849	0.000164339	7.11683e-06	1.25598e-05	1.30139e-05	0	0	6.53811e-06
denovo13301	Stramenopiles (Bacillariophyta)	0	0	0	0	0	0	2.47014e-05	0.000622474	1.50873e-05	1.06026e-05	0	0.000134573	7.11683e-06	0.000540072	0.000117125	1.74821e-05	5.97529e-06	0.000137554
denovo10337	Stramenopiles (Bacillariophyta)	0	0	2.00719e-05	0	0	4.01437e-06	0.00261835	0.000122958	0.00279115	0.00230607	0.00367233	0.00230217	0.000320257	0.00065311	0.0021538	0.000308851	0.000364492	0.000760102
denovo6951	Stramenopiles (Bacillariophyta)	0	0	0	0	0	0	5.55782e-05	1.53697e-05	4.52618e-05	1.06026e-05	0.00091192	0.000207746	0.000113869	0.000351675	0	1.74821e-05	9.56046e-05	0.000115726
denovo4834	Stramenopiles (Bacillariophyta)	0.000183925	0	2.00719e-05	0	6.30418e-05	5.34077e-05	4.94028e-05	3.84243e-05	3.77182e-05	5.3013e-06	3.08081e-05	3.23309e-05	0.00131661	2.51196e-05	1.95208e-05	1.16547e-05	2.39011e-05	0.000279362
denovo7231	Stramenopiles (Bacillariophyta)	0	0	0	0	0	0	3.08768e-05	2.30546e-05	9.80673e-05	0	9.24243e-05	4.88846e-05	9.96356e-05	1.25598e-05	7.15764e-05	1.16547e-05	0.000681183	0.000175322
denovo5041	Stramenopiles (Bacillariophyta)	7.8825e-05	0.000223402	4.01437e-05	0	0.000283688	0.000125212	1.85261e-05	0.000169067	2.26309e-05	5.3013e-06	0.0015096	0.000345024	2.13505e-05	0	0	1.16547e-05	0.000125481	3.16972e-05
denovo3879	Stramenopiles (Bacillariophyta)	0.000131375	8.59239e-05	0.000140503	0.00010387	6.30418e-05	0.000104943	0.000463152	0.000591734	0.0008298	0.00016434	0.000523738	0.000514553	0.000199271	0.000238637	0.000214729	0.000250577	0.00030474	0.000241591
denovo1888	Stramenopiles (Bacillariophyta)	0	1.71848e-05	0	0	3.15209e-05	9.74113e-06	0.000463152	6.14789e-05	1.50873e-05	1.59039e-05	4.9293e-05	0.000120983	3.55841e-05	3.76794e-05	6.50694e-06	3.49642e-05	0	2.2947e-05
denovo9426	Stramenopiles (Bacillariophyta)	0	0	0	0	0	0	0	1.53697e-05	0.000716646	5.3013e-06	6.16162e-06	0.000148696	7.11683e-06	0	1.30139e-05	0	0	4.02614e-06
denovo5251	Stramenopiles (Bacillariophyta)	0.950945	0.981887	0.942795	0.980659	0.947045	0.960666	0.633351	0.816001	0.821419	0.476173	0.764614	0.702312	0.77535	0.854859	0.824052	0.741579	0.889852	0.817138
denovo1808	Stramenopiles (Bacillariophyta)	0.000131375	0	0	0	3.15209e-05	3.25792e-05	6.17536e-05	0.00080691	3.77182e-05	6.89169e-05	3.08081e-05	0.000201221	5.69346e-05	0.000326555	0.000435965	2.91368e-05	4.78023e-05	0.000179279
denovo7330	Stramenopiles (Bacillariophyta)	5.255e-05	1.71848e-05	4.01437e-05	2.0774e-05	3.15209e-05	3.24347e-05	0.000413749	0.000422667	0.000105611	4.24104e-05	0.000110909	0.000219069	5.69346e-05	0.000125598	0.00014966	4.07916e-05	7.76787e-05	9.01326e-05
denovo7951	Stramenopiles (Bacillariophyta)	0.000183925	1.71848e-05	2.00719e-05	0	0	4.42363e-05	0.000123507	0.000361188	0.00472232	0.00114508	9.85859e-05	0.00129014	0.0007188	0.000200957	0.000390417	0.000180648	0.000483998	0.000394964
denovo6362	Stramenopiles (Bacillariophyta)	0	0	0	0	0	0	4.94028e-05	7.68486e-05	5.28055e-05	4.24104e-05	3.69697e-05	5.16874e-05	0.000106752	3.76794e-05	3.25347e-05	1.16547e-05	0.0052941	0.00109654
denovo4054	Stramenopiles (Bacillariophyta)	0	0	0	0	0	0	6.17536e-05	6.91637e-05	8.298e-05	5.3013e-05	0.00105364	0.000264109	0.00176497	0.000213517	0.000514048	0.000104893	4.1827e-05	0.000527852
denovo10316	Stramenopiles (Bacillariophyta)	2.6275e-05	1.71848e-05	0	0	0	8.69196e-06	6.17536e-06	0.000591734	7.54364e-06	0	6.16162e-06	0.000122323	0	1.25598e-05	0.000123632	3.49642e-05	5.97529e-06	3.54262e-05
denovo648	Stramenopiles (Bacillariophyta)	5.255e-05	1.71848e-05	2.00719e-05	2.0774e-05	0.000315209	8.51579e-05	7.41043e-05	0.000115273	0.000173504	1.06026e-05	0.00038202	0.000151101	0.000113869	0.000100479	7.80833e-05	6.41011e-05	3.58517e-05	7.84768e-05
denovo7530	Stramenopiles (Bacillariophyta)	0.0003153	0.000103109	0	6.23221e-05	0	9.61462e-05	2.47014e-05	4.61092e-05	4.52618e-05	2.12052e-05	6.16162e-06	2.86878e-05	4.2701e-05	5.02393e-05	2.60278e-05	0.000407916	5.97529e-06	0.000106572
denovo1702	Stramenopiles (Bacillariophyta)	0	0	0	0	0	0	3.08768e-05	0.00131411	1.50873e-05	5.3013e-06	6.16162e-06	0.000274308	0	0	6.50694e-06	0	0	1.30139e-06
denovo7981	Stramenopiles (Bacillariophyta)	0.0130587	0.00228558	0.00246884	0.00317843	0.00589441	0.00537718	0.133974	0.0173678	0.00826029	0.00116098	0.0145045	0.0350536	0.00464729	0.00395634	0.00353327	0.00287289	0.00130261	0.00326248
denovo2427	Stramenopiles (Bacillariophyta)	0.0017867	0.000257772	0.000943377	0.000477803	0.00107171	0.000907472	0.00239604	0.00859167	0.000897693	0.00189256	0.00874334	0.00450426	0.000640515	0.00182117	0.00122981	0.000658493	0.000806664	0.00103133
denovo5023	Stramenopiles (Bacillariophyta)	0.0004204	0.000103109	6.02156e-05	6.23221e-05	0	0.000129209	1.85261e-05	4.61092e-05	3.01746e-05	5.3013e-05	2.46465e-05	3.44939e-05	3.55841e-05	7.53589e-05	0.000657201	7.57558e-05	5.37776e-05	0.000179536
denovo3774	Stramenopiles (Bacillariophyta)	0	0	0	0	0	0	2.47014e-05	0.000845335	4.52618e-05	1.59039e-05	1.84849e-05	0.000189937	2.84673e-05	0.00070335	0.00014966	5.82737e-06	6.57281e-05	0.000190606
denovo3608	Stramenopiles (Bacillariophyta)	0	0	0	0	0	0	0	7.68486e-06	0	0.00053013	6.16162e-06	0.000108795	0	0	6.50694e-06	0	5.97529e-06	2.49645e-06
denovo9843	Stramenopiles	0.00181297	0.0007905	0.0166998	0.000270063	0.00264775	0.00444422	0.00644707	0.0029971	0.000535598	0.00232727	0.000819495	0.00262531	0.000825552	0.000565192	0.000624667	0.000407916	0.000866417	0.000657949
denovo9792	Stramenopiles	0	0	0	0	0	0	6.17536e-06	3.84243e-05	3.77182e-05	1.06026e-05	0.00137404	0.000293392	7.11683e-06	2.51196e-05	0	1.16547e-05	5.97529e-06	9.9733e-06
denovo2512	Stramenopiles	0.00197062	0.00189033	0.00618213	0.000249288	0.00378251	0.00281498	0.00268628	0.00100672	0.00184819	2.65065e-05	2.46465e-05	0.00111847	0.000128103	0.000339115	4.55486e-05	2.33095e-05	3.58517e-05	0.000114386
denovo2162	Stramenopiles	0.000919625	0.000498359	0.000883162	0	0.00129236	0.0007187	6.17536e-06	0.000438037	7.54364e-06	0	6.16162e-06	9.15835e-05	7.11683e-06	0	0	0	1.19506e-05	3.81348e-06
denovo577	Stramenopiles	0.000446675	1.71848e-05	2.00719e-05	0.00110102	9.45626e-05	0.000335904	1.23507e-05	9.99032e-05	0.00440549	5.3013e-05	2.46465e-05	0.00091908	2.13505e-05	8.79187e-05	1.95208e-05	4.6619e-05	2.39011e-05	3.9862e-05
denovo4692	Stramenopiles	0.0004204	0	2.00719e-05	0	0.000630418	0.000214178	0	7.68486e-06	0	0	1.23232e-05	4.00162e-06	0	0.000200957	0.000195208	0.000238922	5.97529e-06	0.000128213
denovo2141	Stramenopiles	0	0	0	0	0	0	6.17536e-06	0.00173678	7.54364e-06	0	1.23232e-05	0.000352564	0	0	3.25347e-05	4.07916e-05	1.19506e-05	1.70554e-05
denovo5800	Stramenopiles	0	0	0	0	0	0	5.55782e-05	0.007462	9.80673e-05	4.77117e-05	1.84849e-05	0.00153637	4.98178e-05	0.000313995	5.20555e-05	7.57558e-05	2.98764e-05	0.0001043
denovo3453	Stramenopiles	0.0025224	0.000120294	0.00198711	0	0.001513	0.00122856	1.85261e-05	0.00305857	6.03491e-05	3.71091e-05	1.84849e-05	0.000638609	0.000362958	0.00418242	0.00014966	0.000932379	1.19506e-05	0.00112787
denovo715	Stramenopiles	0.00026275	0.000962348	0	0	0	0.00024502	0.00137093	0.0208721	0.00189345	0.00170702	0.00200869	0.00557043	0.00696738	0.0566197	0.121771	0.210677	0.00120103	0.0794472
denovo1654	Stramenopiles	0.0022071	3.43696e-05	0	0	3.15209e-05	0.000454598	0	0	7.54364e-06	0	6.16162e-06	2.74105e-06	0.000298907	1.25598e-05	0	6.99284e-05	0	7.6279e-05
denovo3695	Stramenopiles	0	0	0	0	0	0	0.000969531	7.68486e-06	0	5.3013e-06	0	0.000196503	7.11683e-06	1.25598e-05	1.30139e-05	0	5.97529e-06	7.73316e-06
denovo2054	Stramenopiles	2.6275e-05	0	0.000702515	6.23221e-05	0	0.000158222	0.0164017	0.00129874	0.000188591	7.95195e-05	8.62627e-05	0.00361097	4.98178e-05	0.000138158	7.15764e-05	0.000122375	7.76787e-05	9.19211e-05
denovo11951	Stramenopiles	0	0	0	0	0	0	0.000135858	0.000199806	0.0103423	0.000148436	0.000104748	0.00218624	7.11683e-05	0.000200957	0.000136646	0.000151512	8.3654e-05	0.000128787
denovo7166	Stramenopiles	0	0	0	0	0	0	6.17536e-06	5.3794e-05	0.000120698	0.00207281	2.46465e-05	0.000455624	7.11683e-06	5.02393e-05	3.25347e-05	5.24463e-05	1.19506e-05	3.08575e-05
denovo12865	Stramenopiles	2.6275e-05	0	0	0	0	5.255e-06	1.23507e-05	0.000138327	7.54364e-06	2.65065e-05	3.08081e-05	4.31073e-05	3.55841e-05	0.000200957	0.00023425	9.32379e-05	5.37776e-05	0.000123561
denovo1187	Stramenopiles	0	0	0	0	0	0	2.47014e-05	4.61092e-05	3.01746e-05	0.00753845	5.54546e-05	0.00153898	8.5402e-05	8.79187e-05	0.000136646	0.000174821	1.79259e-05	0.000100543
denovo598	Viridiplantae (Chlorophyta)	5.255e-05	0	0.00100359	0	3.15209e-05	0.000217533	0.00682377	4.61092e-05	4.52618e-05	6.36156e-05	2.46465e-05	0.00140068	2.13505e-05	0.000113038	2.60278e-05	4.6619e-05	3.58517e-05	4.85775e-05
denovo8884	Viridiplantae (Chlorophyta)	0	0	0	0	0	0	1.23507e-05	7.68486e-05	0.00331166	0.000100725	0.000369697	0.000774256	2.84673e-05	0.000150718	3.90417e-05	3.49642e-05	2.39011e-05	5.54184e-05
denovo4925	Viridiplantae (Chlorophyta)	0.0003153	0.000515544	6.02156e-05	0.00149573	9.45626e-05	0.000496271	5.55782e-05	0.000122958	2.26309e-05	0.00421983	0	0.0008842	9.96356e-05	0.000175837	5.85625e-05	0.000139857	1.19506e-05	9.71686e-05
denovo7588	Viridiplantae (Chlorophyta)	2.6275e-05	1.71848e-05	0.00186668	4.15481e-05	0.000472813	0.000484901	0	0	0	0	0	0	0	0	0	0	0	0
denovo2001	Viridiplantae (Chlorophyta)	0	0	0	0	0	0	0.000771919	0	0	5.3013e-06	6.16162e-06	0.000156676	0	2.51196e-05	0	0	0	5.02393e-06
denovo11821	Viridiplantae (Chlorophyta)	0	0	0	0	0	0	1.23507e-05	1.53697e-05	0	0.000577842	6.16162e-06	0.000122345	1.42337e-05	2.51196e-05	5.85625e-05	8.15832e-05	5.97529e-06	3.70948e-05
denovo5881	Viridiplantae (Chlorophyta)	0.0012612	3.43696e-05	0	4.15481e-05	3.15209e-05	0.000273728	1.85261e-05	3.07394e-05	8.298e-05	6.89169e-05	2.46465e-05	4.51618e-05	2.13505e-05	7.53589e-05	2.60278e-05	0.00247663	1.19506e-05	0.000522264
denovo4963	Viridiplantae (Streptophyta)	2.6275e-05	1.71848e-05	2.00719e-05	0	0.000441292	0.000100965	6.17536e-06	0.000476461	2.26309e-05	5.3013e-06	0.000104748	0.000123063	0	3.76794e-05	1.95208e-05	2.33095e-05	0	1.6102e-05
denovo9027	Viridiplantae (Streptophyta)	5.255e-05	0	0.000160575	2.0774e-05	0	4.67798e-05	0.000382872	3.84243e-05	0.00218011	2.65065e-05	2.46465e-05	0.000530512	4.2701e-05	2.51196e-05	2.60278e-05	2.33095e-05	1.79259e-05	2.70167e-05
denovo1924	Viridiplantae (Streptophyta)	0	8.59239e-05	0	2.0774e-05	0.000126084	4.65563e-05	0.00311855	0.00153697	0.00157662	0.00104966	0.00153424	0.00176321	0.00205676	0.00182117	0.00102159	0.0012354	0.0015237	0.00153173
denovo2108	Viridiplantae (Streptophyta)	0	0	0.000381365	2.0774e-05	0	8.04279e-05	0.00305063	4.61092e-05	0.00217257	4.24104e-05	3.08081e-05	0.0010685	5.69346e-05	7.53589e-05	6.50694e-05	0.000174821	2.39011e-05	7.9217e-05
