# Supplementary material for: Symbiosis and microbiome flexibility in calcifying benthic foraminifera of the Great Barrier Reef
Source: Microbiome. 2017 Mar 23;5:38. doi: 10.1186/s40168-017-0257-7 (PMC5364595; doi:10.1186/s40168-017-0257-7)
Supplement: Supplementary file 3 — Relative abundance of Bacillariophyta associated with A. lobifera across all reef sites. (XLS 39 kb) [file 40168_2017_257_MOESM3_ESM.xls]

## Sheet: Relative abundance
#OTU ID	taxonomy	Inner 1	Inner 2	Inner 3	Inner 4	Inner 5	Average	SEM	Mid 1	Mid 2	Mid 3	Mid 4	Mid 5	Average	SEM	Outer 1	Outer 2	Outer 3	Outer 4	Outer 5	Average	SEM
denovo6517	Bacillariophyta	2.6275e-05	0	0	0	0	5.255e-06	4.70021e-06	0	7.68486e-06	0.00066384	0	1.23232e-05	0.00013677	0.000117875	0	2.51196e-05	0.000227743	5.82737e-06	5.97529e-06	5.29331e-05	3.92724e-05
denovo5728	Bacillariophyta	0.0002102	6.87392e-05	6.02156e-05	0.00010387	3.15209e-05	9.49092e-05	2.77697e-05	0.000419924	0.00134485	0.000369638	0.000159039	0.000566869	0.000572064	0.000182421	0.000199271	0.000577752	0.00038391	0.000279714	8.3654e-05	0.00030486	7.52149e-05
denovo2266	Bacillariophyta	0.000236475	8.59239e-05	8.02874e-05	4.15481e-05	6.30418e-05	0.000101455	3.09736e-05	5.55782e-05	9.22183e-05	6.78928e-05	0.000100725	5.54546e-05	7.43737e-05	8.40479e-06	5.69346e-05	0.000213517	7.80833e-05	0.00022144	9.56046e-05	0.000133116	3.1308e-05
denovo8357	Bacillariophyta	0.0083029	0.0012373	0.00445595	0.0022436	0.00185973	0.0036199	0.0011541	0.02296	0.0170834	0.0183084	0.00558757	0.0136233	0.0155125	0.00259093	0.00473981	0.0111406	0.00638331	0.00188224	0.0042544	0.00568006	0.0013806
denovo10518	Bacillariophyta	0.000131375	0	0	0	9.45626e-05	4.51875e-05	2.52918e-05	6.17536e-06	0.000468776	0	0	6.16162e-06	9.62227e-05	8.33147e-05	1.42337e-05	2.51196e-05	0.000162674	0	9.56046e-05	5.95263e-05	2.73639e-05
denovo1823	Bacillariophyta	0	0	0	0	0	0	0	0.000734867	7.68486e-06	2.26309e-05	1.59039e-05	0	0.000156217	0.000129435	9.96356e-05	0	1.30139e-05	5.82737e-06	5.97529e-06	2.48904e-05	1.6815e-05
denovo8987	Bacillariophyta	0.0001051	1.71848e-05	8.02874e-05	0	0.000220646	8.46437e-05	3.50139e-05	3.08768e-05	6.91637e-05	0.000120698	0	0.000209495	8.60468e-05	3.29685e-05	3.55841e-05	0.000175837	3.90417e-05	1.74821e-05	2.98764e-05	5.95644e-05	2.62053e-05
denovo11194	Bacillariophyta	0	0	0	0	0	0	0	1.23507e-05	1.53697e-05	0.00101085	0	3.08081e-05	0.000213875	0.000178262	0	0	1.95208e-05	5.82737e-06	0	5.06964e-06	3.38535e-06
denovo12583	Bacillariophyta	0.00099845	3.43696e-05	0.00152546	0.000477803	0.000315209	0.000670258	0.000237195	8.6455e-05	0.0002536	0.00312307	4.77117e-05	0.000295758	0.000761318	0.000529795	0.000120986	0.000565192	2.60278e-05	4.6619e-05	0.000334616	0.000218688	9.16025e-05
denovo7357	Bacillariophyta	0	0	0	0	0	0	0	0.0380217	0.0407759	0.0356286	0.0235855	0.0322992	0.0340622	0.00265386	0.0340113	0.0480539	0.0297888	0.0302207	0.031424	0.0346997	0.00305755
denovo2845	Bacillariophyta	0	0	0	0	0	0	0	0.000382872	0.000414982	0.00058086	5.83143e-05	0.00061	0.000409406	8.8008e-05	0.00013522	0.000113038	4.55486e-05	1.74821e-05	8.3654e-05	7.89886e-05	1.92295e-05
denovo12743	Bacillariophyta	2.6275e-05	0	2.00719e-05	2.0774e-05	0	1.34242e-05	4.99509e-06	0.000351995	0.000245915	6.03491e-05	5.3013e-06	1.23232e-05	0.000135177	6.2236e-05	1.42337e-05	5.02393e-05	7.80833e-05	5.82737e-06	1.19506e-05	3.20668e-05	1.24241e-05
denovo9884	Bacillariophyta	0	0	0	0	0	0	0	6.17536e-06	0.000975977	0.000384726	0.000508925	2.46465e-05	0.00038009	0.000159731	0.000128103	1.25598e-05	2.60278e-05	2.91368e-05	0.000191209	7.74073e-05	3.14299e-05
denovo3861	Bacillariophyta	2.6275e-05	3.43696e-05	0.000822946	2.0774e-05	0	0.000180873	0.000143662	6.17536e-06	1.53697e-05	0	5.3013e-06	0.000794849	0.000164339	0.000141004	7.11683e-06	1.25598e-05	1.30139e-05	0	0	6.53811e-06	2.56145e-06
denovo13301	Bacillariophyta	0	0	0	0	0	0	0	2.47014e-05	0.000622474	1.50873e-05	1.06026e-05	0	0.000134573	0.000109156	7.11683e-06	0.000540072	0.000117125	1.74821e-05	5.97529e-06	0.000137554	9.19091e-05
denovo10337	Bacillariophyta	0	0	2.00719e-05	0	0	4.01437e-06	3.59056e-06	0.00261835	0.000122958	0.00279115	0.00230607	0.00367233	0.00230217	0.00052784	0.000320257	0.00065311	0.0021538	0.000308851	0.000364492	0.000760102	0.000316698
denovo6951	Bacillariophyta	0	0	0	0	0	0	0	5.55782e-05	1.53697e-05	4.52618e-05	1.06026e-05	0.00091192	0.000207746	0.000157644	0.000113869	0.000351675	0	1.74821e-05	9.56046e-05	0.000115726	5.62582e-05
denovo4834	Bacillariophyta	0.000183925	0	2.00719e-05	0	6.30418e-05	5.34077e-05	3.09474e-05	4.94028e-05	3.84243e-05	3.77182e-05	5.3013e-06	3.08081e-05	3.23309e-05	6.60461e-06	0.00131661	2.51196e-05	1.95208e-05	1.16547e-05	2.39011e-05	0.000279362	0.000231946
denovo7231	Bacillariophyta	0	0	0	0	0	0	0	3.08768e-05	2.30546e-05	9.80673e-05	0	9.24243e-05	4.88846e-05	1.75452e-05	9.96356e-05	1.25598e-05	7.15764e-05	1.16547e-05	0.000681183	0.000175322	0.000114134
denovo5041	Bacillariophyta	7.8825e-05	0.000223402	4.01437e-05	0	0.000283688	0.000125212	4.89172e-05	1.85261e-05	0.000169067	2.26309e-05	5.3013e-06	0.0015096	0.000345024	0.000261774	2.13505e-05	0	0	1.16547e-05	0.000125481	3.16972e-05	2.12731e-05
denovo3879	Bacillariophyta	0.000131375	8.59239e-05	0.000140503	0.00010387	6.30418e-05	0.000104943	1.27777e-05	0.000463152	0.000591734	0.0008298	0.00016434	0.000523738	0.000514553	9.60652e-05	0.000199271	0.000238637	0.000214729	0.000250577	0.00030474	0.000241591	1.62354e-05
denovo1888	Bacillariophyta	0	1.71848e-05	0	0	3.15209e-05	9.74113e-06	5.70766e-06	0.000463152	6.14789e-05	1.50873e-05	1.59039e-05	4.9293e-05	0.000120983	7.69455e-05	3.55841e-05	3.76794e-05	6.50694e-06	3.49642e-05	0	2.2947e-05	7.26084e-06
denovo9426	Bacillariophyta	0	0	0	0	0	0	0	0	1.53697e-05	0.000716646	5.3013e-06	6.16162e-06	0.000148696	0.000127017	7.11683e-06	0	1.30139e-05	0	0	4.02614e-06	2.35764e-06
denovo5251	Bacillariophyta	0.950945	0.981887	0.942795	0.980659	0.947045	0.960666	0.00761441	0.633351	0.816001	0.821419	0.476173	0.764614	0.702312	0.0589535	0.77535	0.854859	0.824052	0.741579	0.889852	0.817138	0.0238439
denovo1808	Bacillariophyta	0.000131375	0	0	0	3.15209e-05	3.25792e-05	2.2756e-05	6.17536e-05	0.00080691	3.77182e-05	6.89169e-05	3.08081e-05	0.000201221	0.000135586	5.69346e-05	0.000326555	0.000435965	2.91368e-05	4.78023e-05	0.000179279	7.54652e-05
denovo7330	Bacillariophyta	5.255e-05	1.71848e-05	4.01437e-05	2.0774e-05	3.15209e-05	3.24347e-05	5.7738e-06	0.000413749	0.000422667	0.000105611	4.24104e-05	0.000110909	0.000219069	7.35206e-05	5.69346e-05	0.000125598	0.00014966	4.07916e-05	7.76787e-05	9.01326e-05	1.84315e-05
denovo7951	Bacillariophyta	0.000183925	1.71848e-05	2.00719e-05	0	0	4.42363e-05	3.14594e-05	0.000123507	0.000361188	0.00472232	0.00114508	9.85859e-05	0.00129014	0.000785994	0.0007188	0.000200957	0.000390417	0.000180648	0.000483998	0.000394964	8.86312e-05
denovo6362	Bacillariophyta	0	0	0	0	0	0	0	4.94028e-05	7.68486e-05	5.28055e-05	4.24104e-05	3.69697e-05	5.16874e-05	6.13915e-06	0.000106752	3.76794e-05	3.25347e-05	1.16547e-05	0.0052941	0.00109654	0.000938712
denovo4054	Bacillariophyta	0	0	0	0	0	0	0	6.17536e-05	6.91637e-05	8.298e-05	5.3013e-05	0.00105364	0.000264109	0.000176598	0.00176497	0.000213517	0.000514048	0.000104893	4.1827e-05	0.000527852	0.000285978
denovo10316	Bacillariophyta	2.6275e-05	1.71848e-05	0	0	0	8.69196e-06	4.93129e-06	6.17536e-06	0.000591734	7.54364e-06	0	6.16162e-06	0.000122323	0.00010497	0	1.25598e-05	0.000123632	3.49642e-05	5.97529e-06	3.54262e-05	2.04213e-05
denovo648	Bacillariophyta	5.255e-05	1.71848e-05	2.00719e-05	2.0774e-05	0.000315209	8.51579e-05	5.17643e-05	7.41043e-05	0.000115273	0.000173504	1.06026e-05	0.00038202	0.000151101	5.68428e-05	0.000113869	0.000100479	7.80833e-05	6.41011e-05	3.58517e-05	7.84768e-05	1.22644e-05
denovo7530	Bacillariophyta	0.0003153	0.000103109	0	6.23221e-05	0	9.61462e-05	5.20419e-05	2.47014e-05	4.61092e-05	4.52618e-05	2.12052e-05	6.16162e-06	2.86878e-05	6.80445e-06	4.2701e-05	5.02393e-05	2.60278e-05	0.000407916	5.97529e-06	0.000106572	6.77254e-05
denovo1702	Bacillariophyta	0	0	0	0	0	0	0	3.08768e-05	0.00131411	1.50873e-05	5.3013e-06	6.16162e-06	0.000274308	0.000232543	0	0	6.50694e-06	0	0	1.30139e-06	1.164e-06
denovo7981	Bacillariophyta	0.0130587	0.00228558	0.00246884	0.00317843	0.00589441	0.00537718	0.00181244	0.133974	0.0173678	0.00826029	0.00116098	0.0145045	0.0350536	0.0222593	0.00464729	0.00395634	0.00353327	0.00287289	0.00130261	0.00326248	0.00050854
denovo2427	Bacillariophyta	0.0017867	0.000257772	0.000943377	0.000477803	0.00107171	0.000907472	0.000237321	0.00239604	0.00859167	0.000897693	0.00189256	0.00874334	0.00450426	0.00153557	0.000640515	0.00182117	0.00122981	0.000658493	0.000806664	0.00103133	0.000200546
denovo5023	Bacillariophyta	0.0004204	0.000103109	6.02156e-05	6.23221e-05	0	0.000129209	6.6754e-05	1.85261e-05	4.61092e-05	3.01746e-05	5.3013e-05	2.46465e-05	3.44939e-05	5.82571e-06	3.55841e-05	7.53589e-05	0.000657201	7.57558e-05	5.37776e-05	0.000179536	0.000107019
denovo3774	Bacillariophyta	0	0	0	0	0	0	0	2.47014e-05	0.000845335	4.52618e-05	1.59039e-05	1.84849e-05	0.000189937	0.000146624	2.84673e-05	0.00070335	0.00014966	5.82737e-06	6.57281e-05	0.000190606	0.000116723
denovo3608	Bacillariophyta	0	0	0	0	0	0	0	7.68486e-06	0	0.00053013	6.16162e-06	0	0.000108795	9.42237e-05	0	6.50694e-06	0	5.97529e-06		3.12056e-06	1.39809e-06
