# Supplementary material for: Symbiosis and microbiome flexibility in calcifying benthic foraminifera of the Great Barrier Reef
Source: Microbiome. 2017 Mar 23;5:38. doi: 10.1186/s40168-017-0257-7 (PMC5364595; doi:10.1186/s40168-017-0257-7)
Supplement: Supplementary file 4 — Absolute and relative abundances of OTUs identified, and main bacterial taxa associated with A. lobifera across all reef sites. (XLS 213 kb) [file 40168_2017_257_MOESM4_ESM.xls]

## Sheet: Absolute abundances
#OTU ID	taxonomy	Inner 1	Inner 2	Inner 3	Inner 4	Inner 5	Mid 1	Mid 2	Mid 3	Mid 4	Mid 5	Outer 1	Outer 2	Outer 3	Outer 4
3053	Cyanobacteria	9	30	5	13	20	0	1	1	0	23	1	0	0	0
99430	Cyanobacteria	1	1	0	0	2	1	0	1	1	654	1	40	7	2
114216	Proteobacteria (Alphaproteobacteria)	0	22	1	95	57	0	0	0	0	2	0	0	14	0
114811	Proteobacteria (Alphaproteobacteria)	12	41	32	3	145	5	42	11	82	13	0	9	2	6
114859	Proteobacteria (Alphaproteobacteria)	8	77	17	18	34	1	0	38	0	0	6	48	0	14
135256	Proteobacteria (Alphaproteobacteria)	35	4	3	20	63	8	29	8	1	4	3	0	0	1
137516	Cyanobacteria	8	3	2	1	157	5	4	5	45	6	8	7	21	3
141336	Bacteroidetes	44	125	6	103	122	51	97	24	1	27	16	23	11	17
145526	Proteobacteria (Alphaproteobacteria)	8	71	24	4	64	0	9	2	0	2	1	0	1	0
148706	Proteobacteria (Gammaproteobacteria)	0	1	1	6	11	4	1	2	189	0	161	0	0	0
151057	Proteobacteria (Alphaproteobacteria)	44	44	31	23	119	39	125	45	35	86	15	13	41	10
165867	Proteobacteria (Alphaproteobacteria)	10	35	23	36	201	12	17	46	76	10	61	6	0	2
166122	SBR1093	16	3	284	62	0	0	0	5	0	2	2	0	0	4
167808	Planctomycetes	0	5	0	0	0	49	44	12	0	17	13	0	0	4
169836	Proteobacteria (Gammaproteobacteria)	7	8	1	19	0	0	11	1	152	1	0	1	0	2
172264	Actinobacteria	1	123	24	50	1	15	13	3	13	58	1	8	0	1
198609	Proteobacteria (Gammaproteobacteria)	0	2	0	0	25	0	0	0	86	0	0	0	0	0
200274	Proteobacteria (Alphaproteobacteria)	25	65	88	112	19	65	27	35	26	134	30	20	63	8
200431	SBR1093	60	12	144	221	104	7	0	15	0	4	0	0	4	4
202314	SBR1093	19	6	38	68	28	0	6	39	0	23	5	5	0	5
206791	Bacteroidetes	4	19	0	4	63	0	0	0	0	0	4	0	10	0
206913	Bacteroidetes	21	3	0	63	0	0	12	3	0	0	0	1	0	0
211365	Proteobacteria (Alphaproteobacteria)	0	0	6	6	61	12	11	0	0	20	0	0	24	1
217617	Proteobacteria (Alphaproteobacteria)	59	37	9	18	40	129	20	81	42	114	33	38	21	16
219732	Proteobacteria (Alphaproteobacteria)	196	174	463	95	345	24	125	51	89	148	11	9	108	9
221108	Proteobacteria (Gammaproteobacteria)	0	0	2	1	0	10	46	6	1379	23	0	1	6	0
221560	Proteobacteria (Alphaproteobacteria)	72	103	57	180	458	50	114	96	215	54	216	45	76	58
224880	Proteobacteria (Alphaproteobacteria)	13	0	52	3	1	17	0	8	0	0	11	12	0	4
226865	Proteobacteria (Alphaproteobacteria)	1	13	10	24	2	27	0	32	0	29	16	5	1	5
226909	SBR1093	10	0	65	80	0	0	0	0	0	0	2	0	2	0
227191	Proteobacteria (Alphaproteobacteria)	253	230	175	354	178	28	123	174	1	218	157	44	45	36
239948	Bacteroidetes	0	13	0	23	2	26	28	36	45	24	6	12	49	0
248079	Bacteroidetes	36	25	0	7	42	33	147	25	70	33	3	8	62	1
250136	Proteobacteria (Alphaproteobacteria)	17	33	21	105	46	35	73	17	18	54	14	13	21	6
251481	Proteobacteria (Alphaproteobacteria)	418	224	457	2206	5011	683	680	407	927	662	494	229	363	192
261043	Proteobacteria (Gammaproteobacteria)	18	83	61	85	146	0	3	0	4	6	0	0	0	0
273429	Proteobacteria (Alphaproteobacteria)	1	13	115	34	0	0	0	7	0	4	19	1	0	0
276493	Proteobacteria (Gammaproteobacteria)	11	11	1	17	99	1	0	0	52	4	0	3	2	3
313062	Proteobacteria (Gammaproteobacteria)	6	8	0	41	16	7	4	16	5	0	14	1	4	2
316649	Proteobacteria (Alphaproteobacteria)	17	14	188	2	0	8	17	9	0	63	15	8	16	23
317173	Planctomycetes	11	2	40	81	50	20	95	93	3	14	32	21	51	41
319509	Proteobacteria (Alphaproteobacteria)	25	37	38	38	75	2	0	2	1	0	15	2	1	1
321939	Proteobacteria (Gammaproteobacteria)	0	0	22	14	140	0	0	1	0	0	0	0	0	2
325175	Proteobacteria (Alphaproteobacteria)	1	21	77	16	122	0	18	3	13	85	5	0	22	0
334773	Proteobacteria (Alphaproteobacteria)	0	29	16	4	28	27	1	2	0	11	3	5	12	0
337578	Proteobacteria (Alphaproteobacteria)	0	0	0	0	0	47	49	31	41	64	87	71	62	89
338967	Planctomycetes	3	1	49	8	3	64	34	7	25	3	7	5	0	5
340342	Proteobacteria (Alphaproteobacteria)	0	6	0	1	20	2	0	21	0	42	10	0	0	1
350435	Actinobacteria	10	1	29	0	44	0	0	3	0	0	0	0	19	0
355144	Actinobacteria	0	1	0	24	0	1	80	0	13	31	0	3	0	0
361395	Proteobacteria (Gammaproteobacteria)	39	63	0	141	26	17	10	20	34	14	5	2	15	10
361402	Cyanobacteria	0	15	7	13	2	41	8	20	0	0	12	10	0	6
364960	Proteobacteria (Alphaproteobacteria)	26	20	37	7	40	16	1	19	9	0	5	9	0	1
366457	Proteobacteria (Alphaproteobacteria)	9	37	48	11	40	7	40	3	5	9	3	5	16	1
369920	Proteobacteria (Alphaproteobacteria)	31	26	41	43	102	22	32	25	28	20	5	0	8	3
369965	Proteobacteria (Alphaproteobacteria)	67	154	172	120	251	195	55	233	112	144	56	75	110	41
384716	Firmicutes	27	14	201	55	14	16	17	2	69	3	1	1	2	2
396109	Bacteroidetes	0	1	2	1	0	1	0	0	131	0	0	0	0	0
406145	Proteobacteria (Gammaproteobacteria)	92	48	69	86	103	0	0	0	0	0	1	0	0	0
428807	Proteobacteria (Alphaproteobacteria)	14	33	31	27	32	37	23	34	57	61	53	13	25	28
435644	Proteobacteria (Alphaproteobacteria)	67	57	113	92	151	23	148	23	2	137	67	31	25	15
439036	Actinobacteria	4	0	5	6	2	0	1	0	416	1	0	1	1	0
512212	Proteobacteria (Alphaproteobacteria)	48	33	94	34	79	81	7	33	63	69	17	22	8	3
532669	Proteobacteria (Alphaproteobacteria)	51	3	22	19	9	15	36	1	9	35	2	3	8	0
534346	Proteobacteria (Alphaproteobacteria)	41	45	8	48	38	8	7	3	3	4	1	2	3	8
537078	Bacteroidetes	0	10	0	0	0	35	50	1	42	44	0	0	52	0
537954	Proteobacteria (Alphaproteobacteria)	0	3	2	63	13	2	1	2	8	2	1	2	0	2
541771	Proteobacteria (Alphaproteobacteria)	6	49	13	107	23	3	10	3	8	10	2	0	12	6
544086	Proteobacteria (Alphaproteobacteria)	5	5	0	29	0	145	0	1	0	0	5	0	0	0
544098	Proteobacteria (Deltaproteobacteria)	0	27	0	20	155	11	5	11	10	3	7	3	5	15
554126	Proteobacteria (Alphaproteobacteria)	0	18	33	7	1	12	27	13	8	17	5	2	84	0
557512	Proteobacteria (Alphaproteobacteria)	0	0	67	7	38	2	1	0	0	1	0	4	0	0
563202	Proteobacteria (Alphaproteobacteria)	17	73	18	45	65	30	1	6	5	1	20	1	0	1
565890	Planctomycetes	5	0	0	0	149	0	58	0	3	0	3	2	0	0
567782	Proteobacteria (Alphaproteobacteria)	11	9	12	11	57	5	2	21	0	8	7	6	17	7
568345	Proteobacteria (Alphaproteobacteria)	2	1	5	5	14	7	14	9	9	57	2	3	3	2
569576	Proteobacteria (Alphaproteobacteria)	56	83	50	78	152	25	54	22	0	17	5	6	37	8
569698	Proteobacteria (Deltaproteobacteria)	1	15	0	62	52	0	0	10	0	0	0	0	0	0
569713	Proteobacteria (Alphaproteobacteria)	34	20	6	36	27	0	0	0	0	5	3	1	15	2
576589	Proteobacteria (Alphaproteobacteria)	37	0	31	41	1	0	0	11	0	0	9	9	1	15
577659	Proteobacteria (Alphaproteobacteria)	27	23	73	0	62	0	14	52	34	27	19	46	12	40
582344	Proteobacteria (Alphaproteobacteria)	13	14	6	10	32	22	12	7	5	10	2	2	15	4
582601	Proteobacteria (Alphaproteobacteria)	2	24	20	31	2	0	0	110	0	1	68	21	6	26
583197	Bacteroidetes	27	23	45	61	30	0	0	0	0	0	0	0	0	0
583651	Bacteroidetes	0	19	0	56	0	0	0	4	0	40	0	0	0	0
589014	Proteobacteria (Alphaproteobacteria)	30	22	28	155	339	54	27	18	59	30	23	16	22	18
589488	Proteobacteria (Alphaproteobacteria)	37	14	2	45	2	2	11	12	0	4	9	4	0	3
589505	Proteobacteria (Alphaproteobacteria)	22	18	14	6	14	2	28	4	9	8	0	0	2	1
613414	Proteobacteria (Gammaproteobacteria)	52	40	34	68	54	0	0	0	6	1	0	0	0	0
671732	Proteobacteria (Alphaproteobacteria)	0	10	0	0	0	73	0	28	7	21	19	14	1	7
684574	Verrucomicrobia	22	28	0	0	41	0	0	0	0	15	2	2	0	1
694410	Proteobacteria (Alphaproteobacteria)	24	17	30	69	75	20	52	48	70	99	9	17	21	2
694548	Proteobacteria (Alphaproteobacteria)	33	36	10	37	122	0	12	0	96	0	0	0	0	0
700044	Proteobacteria (Alphaproteobacteria)	2	9	69	15	1	6	12	39	7	7	3	0	21	7
750031	Proteobacteria (Alphaproteobacteria)	12	5	1	92	12	6	37	1	0	48	5	1	11	0
806717	Proteobacteria (Gammaproteobacteria)	82	25	36	56	398	15	47	2	57	31	0	6	24	0
814074	Proteobacteria (Alphaproteobacteria)	0	5	1	0	31	15	2	8	22	29	8	0	3	2
814282	Proteobacteria (Alphaproteobacteria)	16	17	13	34	43	20	22	54	3	85	42	30	13	9
819999	Proteobacteria (Gammaproteobacteria)	15	26	8	19	46	0	0	0	0	0	0	0	4	0
821717	Proteobacteria (Alphaproteobacteria)	16	34	17	54	61	37	34	23	55	76	5	5	13	13
822201	Proteobacteria (Gammaproteobacteria)	0	2	11	0	4	12	94	3	0	9	0	0	1	1
829733	Proteobacteria (Betaproteobacteria)	0	1	1	0	0	9	6	5	71	5	1	1	1	0
836488	Proteobacteria (Alphaproteobacteria)	42	48	17	186	346	13	94	57	144	46	19	11	48	22
857982	Bacteroidetes	122	28	0	13	19	0	0	7	122	0	0	0	7	2
859704	Proteobacteria (Alphaproteobacteria)	26	38	66	90	128	82	213	57	157	215	15	36	54	11
868948	Proteobacteria (Alphaproteobacteria)	0	13	1	6	50	19	122	34	100	64	2	3	7	0
880783	Proteobacteria (Gammaproteobacteria)	11	0	0	0	0	0	0	23	0	31	3	9	33	10
914108	Proteobacteria (Alphaproteobacteria)	2	61	24	24	2	42	33	30	29	61	12	11	55	3
928928	Proteobacteria (Alphaproteobacteria)	22	84	28	130	78	35	111	58	104	105	15	22	21	8
966092	Verrucomicrobia	0	17	0	0	87	0	0	19	0	0	1	3	0	1
995087	Proteobacteria (Alphaproteobacteria)	1	2	1	13	1	21	10	15	5	9	13	7	3	10
1011088	Proteobacteria (Alphaproteobacteria)	20	44	9	41	81	51	71	64	64	99	14	24	36	13
1011502	Cyanobacteria	4	10	6	22	89	72	2	55	43	37	32	14	28	3
1011954	Actinobacteria	34	4	22	24	3	0	0	0	13	1	0	1	0	1
1020410	Firmicutes	4	13	4	58	2	16	5	5	41	10	8	13	2	20
1047041	Actinobacteria	17	2	61	43	9	1	0	0	0	0	0	1	0	3
1056626	Firmicutes	32	1	92	20	16	0	19	1	3	2	2	1	1	2
1056769	Firmicutes	21	2	53	25	5	11	12	3	5	4	3	0	1	4
1073575	Proteobacteria (Alphaproteobacteria)	6	1	0	44	144	17	0	2	44	64	0	6	3	3
1076519	Proteobacteria (Alphaproteobacteria)	6	7	6	32	31	0	47	0	55	85	2	5	0	5
1083816	Planctomycetes	0	0	1	110	0	0	0	7	0	0	0	0	0	0
1084738	Actinobacteria	57	16	54	89	81	15	33	4	35	21	5	2	18	3
1084865	Firmicutes	10	9	267	40	12	0	0	5	6	9	0	2	0	2
1088265	Actinobacteria	691	151	532	658	737	136	338	40	418	99	23	30	170	12
1098410	Firmicutes	201	12	494	164	66	11	63	10	12	5	5	2	9	6
1099856	Bacteroidetes	0	18	0	16	0	11	12	0	5	6	20	0	15	0
1106960	Proteobacteria (Gammaproteobacteria)	13	2	4	4	72	3	2	7	4	5	0	1	4	0
1107504	Proteobacteria (Deltaproteobacteria)	48	26	70	0	0	0	0	3	0	0	4	2	0	0
1107606	Proteobacteria (Alphaproteobacteria)	11	11	13	10	4	19	2	5	6	44	1	0	0	0
1110665	Proteobacteria (Alphaproteobacteria)	54	67	96	94	170	49	34	10	7	20	2	3	15	12
1132384	Proteobacteria (Gammaproteobacteria)	23	62	54	56	208	1	0	0	0	2	0	0	0	0
1146213	Verrucomicrobia	0	25	1	176	1	0	0	3	17	0	0	0	0	0
1146660	Proteobacteria (Alphaproteobacteria)	107	96	132	332	142	4	23	41	66	44	31	29	200	19
1784974	Proteobacteria (Gammaproteobacteria)	26	24	32	62	161	0	0	0	0	0	0	0	3	0
2222982	Planctomycetes	28	0	290	0	0	0	0	0	0	0	0	0	0	0
2672863	Cyanobacteria	0	12	17	24	0	347	26	30	0	12	16	24	18	3
2999126	Proteobacteria (Alphaproteobacteria)	2	17	2	9	23	8	2	2	9	6	5	5	5	9
3390990	Planctomycetes	41	34	14	105	36	36	20	6	36	2	6	3	59	8
3603310	Planctomycetes	20	3	89	0	0	0	0	0	120	58	0	0	44	8
3713320	Actinobacteria	36	56	0	20	26	4	4	4	0	24	6	4	3	1
3860283	Proteobacteria (Gammaproteobacteria)	5	11	28	7	38	0	3	1	24	8	1	2	6	0
4001204	Bacteroidetes	20	68	0	0	36	24	189	8	0	86	2	21	35	0
4306428	Proteobacteria (Alphaproteobacteria)	0	9	17	38	62	38	19	9	5	49	8	14	39	4
4330693	Proteobacteria (Alphaproteobacteria)	0	2	16	4	4	27	8	2	13	81	4	0	1	0
4335825	Actinobacteria	135	150	164	138	109	547	71	402	129	1256	7	69	66	5
4352594	Proteobacteria (Alphaproteobacteria)	43	139	59	243	216	7	0	0	0	0	0	6	0	0
4353790	Proteobacteria (Gammaproteobacteria)	81	8	12	65	1	0	25	2	0	1	0	3	10	0
4361849	Nitrospirae	0	15	113	38	0	0	6	0	0	0	0	8	0	0
4371082	Bacteroidetes	13	33	33	3	1	0	2	1	33	7	0	4	5	0
4376003	Planctomycetes	67	0	0	39	0	0	0	12	0	0	0	0	0	0
4379254	Bacteroidetes	0	0	0	0	5	17	43	2	0	23	1	10	5	0
4384985	Planctomycetes	0	9	161	27	0	0	0	0	0	0	0	0	0	0
4384987	Planctomycetes	0	0	1	0	0	88	31	0	0	0	0	0	5	0
4392684	Proteobacteria (Alphaproteobacteria)	12	65	20	129	32	21	29	14	9	13	8	3	17	6
4396978	Proteobacteria (Alphaproteobacteria)	58	4	38	47	0	0	5	6	0	15	11	4	0	5
4420326	Planctomycetes	39	1	0	31	0	0	0	6	9	16	8	0	0	0
4425566	Proteobacteria (Alphaproteobacteria)	13	16	3	47	137	92	40	40	108	53	42	20	49	31
4456340	Proteobacteria (Alphaproteobacteria)	35	47	10	26	14	16	12	9	0	29	13	6	0	5
4465295	Proteobacteria (Gammaproteobacteria)	0	3	3	11	11	0	20	0	410	0	0	0	12	0
4473288	Proteobacteria (Alphaproteobacteria)	287	0	10	8	1	0	0	0	0	0	0	0	0	0
4474787	Proteobacteria (Gammaproteobacteria)	14	10	0	42	0	0	0	0	0	0	0	2	34	0
New.CleanUp.ReferenceOTU100528	Planctomycetes	0	0	0	102	0	0	0	0	0	0	0	0	0	0
New.CleanUp.ReferenceOTU100837	Proteobacteria (Gammaproteobacteria)	0	29	8	14	39	6	0	25	0	10	6	2	0	1
New.CleanUp.ReferenceOTU100899	Bacteroidetes	46	26	0	1	1	1	43	13	0	10	1	2	26	0
New.CleanUp.ReferenceOTU101250	Verrucomicrobia	1	0	0	0	0	79	9	0	0	26	0	4	6	0
New.CleanUp.ReferenceOTU101306	Proteobacteria (Gammaproteobacteria)	4	34	314	0	1	12	26	45	27	75	15	11	33	8
New.CleanUp.ReferenceOTU101377	Proteobacteria (Alphaproteobacteria)	1	2	0	9	1	18	0	0	18	41	0	5	18	3
New.CleanUp.ReferenceOTU101790	Bacteroidetes	1	25	17	5	90	0	2	8	0	9	11	0	0	1
New.CleanUp.ReferenceOTU101871	Proteobacteria (Alphaproteobacteria)	12	62	11	28	190	15	16	84	7	21	7	15	89	10
New.CleanUp.ReferenceOTU102057	Proteobacteria (Alphaproteobacteria)	74	6	154	63	0	66	0	3	3	82	1	4	2	2
New.CleanUp.ReferenceOTU102299	Planctomycetes	0	14	0	1	102	0	0	0	0	0	0	0	0	0
New.CleanUp.ReferenceOTU102360	Bacteroidetes	0	0	1	0	121	0	0	0	0	0	0	0	0	0
New.CleanUp.ReferenceOTU102581	Proteobacteria (Alphaproteobacteria)	0	2	8	1	78	0	0	3	4	14	6	7	0	2
New.CleanUp.ReferenceOTU103506	Firmicutes	1	20	0	0	99	0	0	0	0	0	0	0	0	0
New.CleanUp.ReferenceOTU103551	Bacteroidetes	0	0	0	0	118	19	8	6	0	37	0	4	0	0
New.CleanUp.ReferenceOTU103887	Planctomycetes	25	0	0	117	0	0	0	37	60	2	4	2	11	4
New.CleanUp.ReferenceOTU104385	Proteobacteria (Alphaproteobacteria)	0	20	0	27	15	0	1	50	0	3	7	17	0	8
New.CleanUp.ReferenceOTU104529	Proteobacteria (Alphaproteobacteria)	36	43	27	23	2	35	12	1	20	24	22	11	28	4
New.CleanUp.ReferenceOTU105169	Planctomycetes	0	6	1	0	0	0	109	7	0	0	2	2	5	1
New.CleanUp.ReferenceOTU105257	Proteobacteria (Gammaproteobacteria)	0	0	0	0	0	0	0	0	141	0	0	0	1	0
New.CleanUp.ReferenceOTU105288	Bacteroidetes	0	5	1	1	82	0	0	16	0	13	14	0	6	2
New.CleanUp.ReferenceOTU106266	Actinobacteria	32	11	18	12	13	2	2	0	0	3	2	1	4	6
New.CleanUp.ReferenceOTU107274	Proteobacteria (Alphaproteobacteria)	0	61	12	54	45	0	10	8	3	30	2	0	2	0
New.CleanUp.ReferenceOTU107796	Proteobacteria (Alphaproteobacteria)	0	3	15	2	2	2	11	17	1	19	17	6	3	4
New.CleanUp.ReferenceOTU109180	Proteobacteria (Gammaproteobacteria)	17	46	22	11	44	4	0	1	0	1	0	3	0	1
New.CleanUp.ReferenceOTU110381	Proteobacteria (Alphaproteobacteria)	29	4	1	0	8	0	0	15	28	32	4	4	0	4
New.CleanUp.ReferenceOTU110531	Proteobacteria (Alphaproteobacteria)	0	0	0	0	0	100	0	0	25	7	1	0	2	0
New.CleanUp.ReferenceOTU110549	Planctomycetes	201	0	0	0	1	0	0	0	0	0	0	0	0	0
New.CleanUp.ReferenceOTU111735	Actinobacteria	80	27	1	0	0	0	0	0	0	0	0	0	0	0
New.CleanUp.ReferenceOTU112385	Planctomycetes	0	12	0	50	0	0	47	13	15	0	0	0	0	0
New.CleanUp.ReferenceOTU112511	Planctomycetes	0	0	191	14	0	0	0	0	0	0	0	0	0	0
New.CleanUp.ReferenceOTU112536	Bacteroidetes	85	1	53	0	32	12	0	0	0	0	0	0	0	0
New.CleanUp.ReferenceOTU112626	Proteobacteria (Gammaproteobacteria)	30	11	19	26	22	0	0	0	0	0	0	0	0	0
New.CleanUp.ReferenceOTU112972	Tenericutes	6	16	14	4	161	0	0	0	0	0	0	0	0	0
New.CleanUp.ReferenceOTU114523	Planctomycetes	22	154	48	3	0	10	3	18	0	42	22	7	0	2
New.CleanUp.ReferenceOTU114673	Bacteroidetes	0	0	0	0	0	9	20	1	1454	33	0	0	12	0
New.CleanUp.ReferenceOTU115964	Planctomycetes	0	0	0	0	0	0	0	0	174	0	0	0	0	0
New.CleanUp.ReferenceOTU117444	Bacteroidetes	0	11	2	7	20	0	28	9	139	11	4	6	34	0
New.CleanUp.ReferenceOTU117479	Planctomycetes	0	0	0	121	0	0	0	0	0	0	0	0	0	0
New.CleanUp.ReferenceOTU117920	Planctomycetes	0	0	0	224	0	0	0	0	0	0	0	0	0	0
New.CleanUp.ReferenceOTU118353	Bacteroidetes	12	10	15	91	148	9	41	9	48	18	0	9	9	0
New.CleanUp.ReferenceOTU118617	Proteobacteria (Alphaproteobacteria)	0	0	143	2	1	0	0	0	0	0	0	1	0	0
New.CleanUp.ReferenceOTU120055	Acidobacteria	0	0	0	118	0	0	0	0	0	0	0	0	0	0
New.CleanUp.ReferenceOTU120245	Bacteroidetes	0	3	0	101	36	1	21	0	0	0	0	0	0	0
New.CleanUp.ReferenceOTU120718	Proteobacteria (Gammaproteobacteria)	26	11	3	44	39	0	0	0	0	0	0	0	0	0
New.CleanUp.ReferenceOTU121038	Planctomycetes	0	8	0	45	0	44	0	0	0	0	4	1	1	1
New.CleanUp.ReferenceOTU121425	Planctomycetes	0	0	165	0	1	0	0	0	0	0	0	0	0	0
New.CleanUp.ReferenceOTU12212	Bacteroidetes	68	34	0	83	0	0	11	0	0	0	0	0	0	0
New.CleanUp.ReferenceOTU122457	Planctomycetes	71	11	0	29	0	26	0	43	0	32	16	12	0	2
New.CleanUp.ReferenceOTU126050	Bacteroidetes	0	0	0	29	0	0	42	13	23	0	1	0	0	0
New.CleanUp.ReferenceOTU126768	Proteobacteria (Alphaproteobacteria)	44	28	14	7	15	60	0	1	0	58	0	1	23	0
New.CleanUp.ReferenceOTU126869	Proteobacteria (Epsilonproteobacteria)	12	5	9	6	66	0	0	0	0	16	0	0	0	0
New.CleanUp.ReferenceOTU127758	Planctomycetes	1	0	85	35	71	0	15	15	0	47	3	0	73	35
New.CleanUp.ReferenceOTU128395	Bacteroidetes	0	0	0	0	0	94	38	10	14	47	1	16	62	0
New.CleanUp.ReferenceOTU128404	Planctomycetes	2	7	1	0	0	55	4	4	0	24	15	0	0	3
New.CleanUp.ReferenceOTU12882	Proteobacteria (Alphaproteobacteria)	0	10	1	0	1	55	7	4	0	5	9	12	0	6
New.CleanUp.ReferenceOTU129621	Proteobacteria (Gammaproteobacteria)	10	14	2	31	72	0	25	0	0	1	0	0	3	0
New.CleanUp.ReferenceOTU130887	Proteobacteria (Alphaproteobacteria)	0	36	2	3	31	46	0	19	5	51	0	2	14	1
New.CleanUp.ReferenceOTU131095	Proteobacteria (Gammaproteobacteria)	0	5	0	18	26	3	31	12	0	1	1	3	9	1
New.CleanUp.ReferenceOTU131223	Proteobacteria (Alphaproteobacteria)	18	14	26	26	30	0	0	0	0	0	0	0	0	0
New.CleanUp.ReferenceOTU131710	Proteobacteria (Alphaproteobacteria)	0	0	0	0	0	0	0	1	0	0	244	0	1	6
New.CleanUp.ReferenceOTU131904	Firmicutes	0	20	0	5	99	0	0	2	0	0	0	0	0	0
New.CleanUp.ReferenceOTU132290	Planctomycetes	0	0	0	18	52	0	47	11	5	16	4	1	1	13
New.CleanUp.ReferenceOTU132412	Proteobacteria (Gammaproteobacteria)	4	0	0	15	35	5	11	6	12	1	14	2	0	10
New.CleanUp.ReferenceOTU132663	Actinobacteria	14	35	30	1	60	0	0	0	0	0	0	0	0	0
New.CleanUp.ReferenceOTU132731	Proteobacteria (Alphaproteobacteria)	0	0	8	59	0	36	33	3	35	6	0	3	79	1
New.CleanUp.ReferenceOTU132916	Bacteroidetes	2	13	11	98	49	0	13	1	93	34	1	1	7	1
New.CleanUp.ReferenceOTU13403	Bacteroidetes	0	0	0	0	114	26	5	8	0	1	4	2	5	1
New.CleanUp.ReferenceOTU134159	Proteobacteria (Gammaproteobacteria)	52	31	21	40	32	0	0	0	0	0	0	0	0	0
New.CleanUp.ReferenceOTU135781	Planctomycetes	0	0	0	1	602	0	2	1	1	1	0	4	1	0
New.CleanUp.ReferenceOTU136071	Planctomycetes	0	0	0	0	230	0	0	0	0	0	0	0	0	0
New.CleanUp.ReferenceOTU137435	Proteobacteria (Epsilonproteobacteria)	40	56	20	67	84	0	0	0	0	4	0	1	10	0
New.CleanUp.ReferenceOTU13797	Planctomycetes	0	0	169	0	0	0	0	0	0	0	0	0	0	0
New.CleanUp.ReferenceOTU138165	Proteobacteria (Alphaproteobacteria)	4	20	18	11	26	10	0	6	19	44	4	19	9	2
New.CleanUp.ReferenceOTU138894	Proteobacteria (Alphaproteobacteria)	35	6	30	11	0	6	4	2	0	10	0	0	19	0
New.CleanUp.ReferenceOTU13891	Planctomycetes	0	0	204	0	0	0	0	0	0	0	0	0	0	0
New.CleanUp.ReferenceOTU139052	Firmicutes	0	15	59	87	0	0	0	0	0	0	0	0	0	0
New.CleanUp.ReferenceOTU139655	Planctomycetes	0	12	166	78	0	0	6	2	0	21	0	3	0	3
New.CleanUp.ReferenceOTU139827	Bacteroidetes	0	23	0	2	78	1	7	2	2	9	0	0	0	0
New.CleanUp.ReferenceOTU14035	Bacteroidetes	0	0	0	0	0	0	0	0	104	0	0	0	0	0
New.CleanUp.ReferenceOTU140509	Proteobacteria (Alphaproteobacteria)	3	16	2	41	41	0	0	12	0	4	0	0	0	2
New.CleanUp.ReferenceOTU141069	Proteobacteria (Alphaproteobacteria)	11	17	31	19	1	0	13	36	0	0	6	12	0	2
New.CleanUp.ReferenceOTU141227	Proteobacteria (Alphaproteobacteria)	0	25	10	7	81	1	0	0	0	0	0	0	0	0
New.CleanUp.ReferenceOTU141373	Bacteroidetes	25	22	0	56	16	0	0	0	0	0	0	0	0	0
New.CleanUp.ReferenceOTU14455	Proteobacteria (Gammaproteobacteria)	0	8	4	13	0	5	27	0	35	12	0	1	1	1
New.CleanUp.ReferenceOTU15115	Planctomycetes	0	19	83	1	0	0	0	21	0	0	8	0	0	0
New.CleanUp.ReferenceOTU15470	Proteobacteria (Gammaproteobacteria)	47	15	28	31	21	0	0	0	0	0	0	0	0	0
New.CleanUp.ReferenceOTU1552	Bacteroidetes	0	1	0	0	30	32	17	4	0	27	0	0	0	0
New.CleanUp.ReferenceOTU15855	Verrucomicrobia	1	0	0	0	98	0	0	0	0	0	4	3	0	0
New.CleanUp.ReferenceOTU16390	Proteobacteria (Gammaproteobacteria)	31	2	26	0	28	5	0	0	0	0	4	5	0	0
New.CleanUp.ReferenceOTU1650	Bacteroidetes	0	2	0	0	0	10	86	2	145	0	0	0	24	0
New.CleanUp.ReferenceOTU16838	Planctomycetes	0	2	0	0	0	2	19	2	82	0	0	2	0	0
New.CleanUp.ReferenceOTU17659	Proteobacteria (Alphaproteobacteria)	15	67	0	0	26	0	0	1	0	0	0	4	0	0
New.CleanUp.ReferenceOTU17736	Bacteroidetes	0	0	0	0	0	0	13	2	70	3	3	0	21	2
New.CleanUp.ReferenceOTU18021	Proteobacteria (Alphaproteobacteria)	0	31	19	19	65	13	87	23	31	62	2	4	29	4
New.CleanUp.ReferenceOTU19955	Proteobacteria (Alphaproteobacteria)	7	59	4	1	0	77	23	23	7	67	5	16	29	0
New.CleanUp.ReferenceOTU20374	Bacteroidetes	36	6	0	21	0	6	0	27	23	0	9	3	6	8
New.CleanUp.ReferenceOTU20979	Proteobacteria (Gammaproteobacteria)	19	6	46	0	18	14	0	4	5	16	0	1	5	0
New.CleanUp.ReferenceOTU21931	Proteobacteria (Alphaproteobacteria)	38	33	0	0	33	0	0	0	0	0	0	0	0	1
New.CleanUp.ReferenceOTU22023	Bacteroidetes	0	0	0	0	18	0	0	0	273	0	0	0	0	0
New.CleanUp.ReferenceOTU22266	Planctomycetes	46	17	7	66	0	1	0	3	0	15	0	0	0	0
New.CleanUp.ReferenceOTU22767	Proteobacteria (Gammaproteobacteria)	0	2	92	98	0	0	0	0	0	0	0	0	0	0
New.CleanUp.ReferenceOTU23580	Bacteroidetes	118	0	1	0	0	0	0	0	0	0	0	0	0	0
New.CleanUp.ReferenceOTU2475	Bacteroidetes	1	4	0	0	126	0	0	0	0	1	0	0	0	0
New.CleanUp.ReferenceOTU24860	Proteobacteria (Alphaproteobacteria)	13	1	17	1	34	0	8	26	23	19	12	15	14	31
New.CleanUp.ReferenceOTU2557	Planctomycetes	0	39	110	0	0	0	0	1	0	0	0	0	0	0
New.CleanUp.ReferenceOTU26918	Cyanobacteria	13	21	14	22	22	1	0	2	15	5	0	0	8	0
New.CleanUp.ReferenceOTU28359	Proteobacteria (Alphaproteobacteria)	12	4	55	1	0	8	0	14	0	20	3	2	0	0
New.CleanUp.ReferenceOTU28419	Proteobacteria (Gammaproteobacteria)	7	17	34	0	0	67	0	0	0	0	0	0	0	0
New.CleanUp.ReferenceOTU2843	Proteobacteria (Alphaproteobacteria)	0	16	5	9	35	1	30	1	186	0	0	0	0	0
New.CleanUp.ReferenceOTU28464	Planctomycetes	71	3	0	0	0	14	0	2	32	7	2	2	0	0
New.CleanUp.ReferenceOTU29091	Proteobacteria (Alphaproteobacteria)	10	2	10	15	24	3	3	0	75	5	0	0	0	0
New.CleanUp.ReferenceOTU29829	Cyanobacteria	0	0	0	0	2	25	0	0	0	13	3	4	65	0
New.CleanUp.ReferenceOTU30052	Proteobacteria (Gammaproteobacteria)	52	15	0	8	54	1	2	4	0	0	2	1	0	0
New.CleanUp.ReferenceOTU30093	Verrucomicrobia	41	0	28	0	0	0	0	27	0	0	6	0	10	1
New.CleanUp.ReferenceOTU30669	Proteobacteria (Alphaproteobacteria)	0	0	0	0	0	0	1	0	250	12	0	0	0	0
New.CleanUp.ReferenceOTU30731	Proteobacteria (Alphaproteobacteria)	5	1	35	0	1	17	14	6	0	8	26	2	0	11
New.CleanUp.ReferenceOTU31430	Proteobacteria (Gammaproteobacteria)	80	39	53	97	67	0	0	0	0	0	0	0	0	0
New.CleanUp.ReferenceOTU32048	Cyanobacteria	1	3	0	2	0	1	0	154	0	1	1	9	0	115
New.CleanUp.ReferenceOTU32363	Proteobacteria (Gammaproteobacteria)	1	8	9	14	76	0	0	4	9	0	0	0	0	0
New.CleanUp.ReferenceOTU33708	Planctomycetes	0	0	8	95	0	0	6	0	0	0	0	0	0	0
New.CleanUp.ReferenceOTU33974	Verrucomicrobia	0	0	0	0	0	0	95	0	6	69	0	0	8	0
New.CleanUp.ReferenceOTU3470	Proteobacteria (Alphaproteobacteria)	36	44	35	12	19	0	1	0	0	7	0	4	0	0
New.CleanUp.ReferenceOTU35123	Bacteroidetes	0	0	0	0	149	3	0	0	0	0	0	0	0	0
New.CleanUp.ReferenceOTU35490	Planctomycetes	1	79	0	0	0	50	0	0	0	0	0	0	0	0
New.CleanUp.ReferenceOTU35560	Bacteroidetes	0	1	0	25	0	5	153	14	1	49	9	13	53	2
New.CleanUp.ReferenceOTU3588	Lentisphaerae	4	0	0	13	0	0	23	9	77	30	0	9	3	1
New.CleanUp.ReferenceOTU36683	Proteobacteria (Deltaproteobacteria)	0	3	0	0	99	0	0	0	0	0	0	0	0	0
New.CleanUp.ReferenceOTU36788	Proteobacteria (Alphaproteobacteria)	5	10	62	27	41	0	29	13	0	32	0	16	0	1
New.CleanUp.ReferenceOTU3694	Planctomycetes	12	11	162	34	0	0	23	10	49	1	6	0	8	0
New.CleanUp.ReferenceOTU38691	Cyanobacteria	4	3	1	14	11	3	18	41	9	1	7	8	5	8
New.CleanUp.ReferenceOTU39135	Cyanobacteria	99	194	74	113	118	0	0	1	0	29	0	0	0	0
New.CleanUp.ReferenceOTU392	Planctomycetes	2	7	56	0	0	43	16	4	0	5	5	6	23	0
New.CleanUp.ReferenceOTU40285	Proteobacteria (Gammaproteobacteria)	42	14	0	11	45	0	0	0	0	0	0	0	0	0
New.CleanUp.ReferenceOTU42764	Planctomycetes	19	0	59	0	0	0	11	21	1	28	2	0	0	1
New.CleanUp.ReferenceOTU43109	Proteobacteria (Alphaproteobacteria)	1	8	0	18	0	41	48	11	92	77	2	5	12	1
New.CleanUp.ReferenceOTU43119	Proteobacteria (Alphaproteobacteria)	1	26	2	0	92	0	0	0	0	0	0	0	0	0
New.CleanUp.ReferenceOTU45091	Planctomycetes	0	0	38	134	0	0	0	0	0	0	0	0	0	0
New.CleanUp.ReferenceOTU45225	Proteobacteria (Alphaproteobacteria)	0	0	0	28	0	0	17	13	0	36	4	3	1	3
New.CleanUp.ReferenceOTU45304	Bacteroidetes	13	34	0	29	0	1	0	7	0	31	15	1	0	1
New.CleanUp.ReferenceOTU45494	Planctomycetes	31	44	23	0	26	54	26	14	0	97	2	4	36	1
New.CleanUp.ReferenceOTU45717	Bacteroidetes	7	15	1	13	19	19	17	7	1	16	6	3	3	5
New.CleanUp.ReferenceOTU46663	Proteobacteria (Alphaproteobacteria)	0	14	1	1	115	0	0	18	0	4	0	0	0	1
New.CleanUp.ReferenceOTU46974	Proteobacteria (Alphaproteobacteria)	0	1	0	0	0	0	28	0	11	66	0	12	23	0
New.CleanUp.ReferenceOTU47129	Proteobacteria (Alphaproteobacteria)	6	4	6	24	22	6	47	14	3	12	4	10	40	1
New.CleanUp.ReferenceOTU47629	Cyanobacteria	0	1	0	0	12	12	14	3	2	16	0	7	31	2
New.CleanUp.ReferenceOTU47667	Planctomycetes	0	0	134	1	0	0	0	0	0	0	0	0	0	1
New.CleanUp.ReferenceOTU49476	Bacteroidetes	0	3	0	1	52	0	1	3	20	1	0	1	24	0
New.CleanUp.ReferenceOTU49735	Cyanobacteria	0	0	0	0	0	98	4	2	3	15	47	20	35	3
New.CleanUp.ReferenceOTU50760	Planctomycetes	0	0	0	0	0	0	30	3	232	1	20	6	2	2
New.CleanUp.ReferenceOTU50929	Planctomycetes	0	21	3	88	22	6	0	3	0	0	0	0	0	0
New.CleanUp.ReferenceOTU51066	Proteobacteria (Alphaproteobacteria)	0	0	0	14	1	7	9	4	15	16	11	16	11	19
New.CleanUp.ReferenceOTU52888	Proteobacteria (Alphaproteobacteria)	6	4	0	2	0	0	70	2	3	27	0	2	0	0
New.CleanUp.ReferenceOTU53192	Bacteroidetes	0	22	0	8	58	0	38	8	0	16	2	3	0	0
New.CleanUp.ReferenceOTU55051	Proteobacteria (Alphaproteobacteria)	8	8	241	56	38	2	0	4	0	10	0	0	0	3
New.CleanUp.ReferenceOTU55134	Proteobacteria (Gammaproteobacteria)	24	23	61	16	60	7	0	10	0	9	10	6	8	2
New.CleanUp.ReferenceOTU5565	Bacteroidetes	0	0	0	0	0	0	0	1	150	0	0	0	0	0
New.CleanUp.ReferenceOTU55671	Planctomycetes	0	0	25	54	0	11	6	1	1	0	0	0	1	1
New.CleanUp.ReferenceOTU55825	Bacteroidetes	0	15	0	54	49	0	27	2	0	50	6	3	0	1
New.CleanUp.ReferenceOTU5590	Bacteroidetes	9	8	0	14	157	0	0	9	0	0	0	0	3	0
New.CleanUp.ReferenceOTU55908	Planctomycetes	0	0	0	0	0	0	0	0	105	0	0	0	0	0
New.CleanUp.ReferenceOTU56030	Cyanobacteria	33	1	239	0	0	0	0	3	0	2	1	0	0	1
New.CleanUp.ReferenceOTU56483	Bacteroidetes	0	0	0	0	0	0	0	1	0	0	186	0	0	0
New.CleanUp.ReferenceOTU56841	Cyanobacteria	0	0	0	0	0	20	8	2	7	16	14	20	13	26
New.CleanUp.ReferenceOTU57073	Proteobacteria (Alphaproteobacteria)	100	46	129	56	105	113	246	122	35	126	60	113	45	87
New.CleanUp.ReferenceOTU57432	Bacteroidetes	0	0	0	0	0	0	0	119	0	0	0	2	0	5
New.CleanUp.ReferenceOTU57677	GN02	0	27	107	11	334	0	0	0	0	0	2	0	0	0
New.CleanUp.ReferenceOTU58630	Bacteroidetes	0	63	52	0	48	10	0	5	0	6	0	3	0	1
New.CleanUp.ReferenceOTU58641	Bacteroidetes	0	0	0	0	0	13	0	0	0	3	0	74	12	0
New.CleanUp.ReferenceOTU59831	Proteobacteria (Alphaproteobacteria)	0	6	98	0	0	0	0	0	0	0	0	2	10	0
New.CleanUp.ReferenceOTU60147	Planctomycetes	0	0	0	139	0	0	0	0	0	0	0	0	0	0
New.CleanUp.ReferenceOTU61027	Bacteroidetes	39	0	0	0	134	55	0	0	0	0	0	0	0	0
New.CleanUp.ReferenceOTU61498	Proteobacteria (Alphaproteobacteria)	0	3	0	0	1	65	14	83	0	12	0	10	21	1
New.CleanUp.ReferenceOTU62365	Bacteroidetes	0	240	17	0	95	0	0	0	19	28	0	1	0	2
New.CleanUp.ReferenceOTU6390	Proteobacteria (Deltaproteobacteria)	1	13	8	36	53	1	8	1	0	4	0	0	0	0
New.CleanUp.ReferenceOTU63986	Proteobacteria (Gammaproteobacteria)	159	127	302	16	44	60	18	34	29	148	31	42	25	6
New.CleanUp.ReferenceOTU64391	Firmicutes	94	1	0	25	51	0	0	0	0	0	0	0	0	0
New.CleanUp.ReferenceOTU66623	Proteobacteria (Alphaproteobacteria)	4	9	0	32	76	20	111	1	175	53	38	5	28	4
New.CleanUp.ReferenceOTU67378	Proteobacteria (Alphaproteobacteria)	0	3	2	11	111	0	0	0	0	5	11	1	9	2
New.CleanUp.ReferenceOTU67383	Proteobacteria (Alphaproteobacteria)	11	2	6	24	6	2	0	3	53	0	0	5	0	2
New.CleanUp.ReferenceOTU67773	Bacteroidetes	0	0	0	4	99	0	12	2	34	9	0	13	0	0
New.CleanUp.ReferenceOTU68190	Cyanobacteria	14	0	1	2	142	7	0	0	0	0	2	0	0	0
New.CleanUp.ReferenceOTU68457	Verrucomicrobia	51	15	1	136	0	0	0	0	2	0	1	0	0	0
New.CleanUp.ReferenceOTU69093	Planctomycetes	0	15	36	0	64	0	0	0	0	0	0	0	0	0
New.CleanUp.ReferenceOTU71415	Proteobacteria (Gammaproteobacteria)	0	0	0	8	47	8	0	1	42	4	0	0	0	0
New.CleanUp.ReferenceOTU7169	Proteobacteria (Deltaproteobacteria)	0	0	135	0	0	0	0	0	0	0	0	0	0	0
New.CleanUp.ReferenceOTU72202	Planctomycetes	15	0	145	22	0	0	0	9	0	0	4	0	0	0
New.CleanUp.ReferenceOTU72281	Bacteroidetes	0	10	0	0	146	1	0	0	0	0	0	2	0	0
New.CleanUp.ReferenceOTU72900	Bacteroidetes	0	0	0	0	0	0	88	0	0	0	0	5	56	0
New.CleanUp.ReferenceOTU74143	Planctomycetes	0	0	0	0	62	0	0	0	0	52	0	0	0	0
New.CleanUp.ReferenceOTU74689	Proteobacteria (Alphaproteobacteria)	0	0	0	0	0	0	0	1	0	0	272	1	0	266
New.CleanUp.ReferenceOTU75169	Cyanobacteria	0	1	0	0	2	6	3	21	43	13	25	10	0	10
New.CleanUp.ReferenceOTU759	Proteobacteria (Alphaproteobacteria)	6	25	10	65	34	5	38	32	88	61	6	18	3	5
New.CleanUp.ReferenceOTU77540	Lentisphaerae	47	92	0	0	0	0	0	0	0	0	0	0	0	0
New.CleanUp.ReferenceOTU77720	Proteobacteria (Gammaproteobacteria)	0	10	65	22	0	0	0	0	0	1	4	0	0	6
New.CleanUp.ReferenceOTU78438	Proteobacteria (Alphaproteobacteria)	0	3	2	31	15	0	21	2	0	18	21	3	10	0
New.CleanUp.ReferenceOTU79207	Proteobacteria (Gammaproteobacteria)	34	7	11	0	75	4	0	2	1	0	3	0	2	0
New.CleanUp.ReferenceOTU80681	Bacteroidetes	0	7	0	0	0	0	0	0	101	0	0	0	0	0
New.CleanUp.ReferenceOTU80705	Bacteroidetes	4	0	0	0	0	1	0	0	122	0	0	0	0	0
New.CleanUp.ReferenceOTU80868	Bacteroidetes	0	0	104	93	0	37	0	4	0	0	0	0	0	0
New.CleanUp.ReferenceOTU80984	Proteobacteria (Gammaproteobacteria)	39	73	32	65	1	43	0	16	0	0	0	1	8	0
New.CleanUp.ReferenceOTU8103	Proteobacteria (Gammaproteobacteria)	133	7	8	5	56	0	0	4	31	3	1	7	0	0
New.CleanUp.ReferenceOTU81646	Cyanobacteria	8	4	31	21	136	18	5	28	2	1	21	2	9	1
New.CleanUp.ReferenceOTU82944	Planctomycetes	28	1	0	0	70	0	0	7	0	3	1	0	1	5
New.CleanUp.ReferenceOTU83716	Proteobacteria (Gammaproteobacteria)	29	26	11	22	70	12	59	2	32	21	0	14	13	4
New.CleanUp.ReferenceOTU83725	Bacteroidetes	0	10	0	128	0	0	0	0	0	0	0	0	0	0
New.CleanUp.ReferenceOTU84053	Bacteroidetes	12	10	0	0	0	30	49	0	0	16	2	12	4	1
New.CleanUp.ReferenceOTU84141	SBR1093	31	0	24	232	0	0	0	0	0	0	1	0	1	0
New.CleanUp.ReferenceOTU84249	Proteobacteria (Gammaproteobacteria)	13	2	18	24	52	1	0	0	2	3	0	0	0	0
New.CleanUp.ReferenceOTU84316	Proteobacteria (Alphaproteobacteria)	10	42	55	24	21	112	2	19	46	45	11	10	5	1
New.CleanUp.ReferenceOTU85320	Proteobacteria (Epsilonproteobacteria)	2	3	0	44	84	0	0	2	1	11	0	0	2	0
New.CleanUp.ReferenceOTU85886	Proteobacteria (Alphaproteobacteria)	1	0	0	0	0	30	32	0	9	49	6	25	0	0
New.CleanUp.ReferenceOTU86212	Proteobacteria (Deltaproteobacteria)	38	23	34	45	23	0	0	0	0	0	0	0	0	0
New.CleanUp.ReferenceOTU86914	Planctomycetes	0	0	0	0	0	51	85	0	0	1	1	0	0	0
New.CleanUp.ReferenceOTU87375	Planctomycetes	0	63	1	53	130	0	0	41	0	3	6	0	4	14
New.CleanUp.ReferenceOTU88672	Proteobacteria (Alphaproteobacteria)	0	7	80	21	1	72	0	0	0	11	0	0	0	0
New.CleanUp.ReferenceOTU905	Planctomycetes	1	9	0	97	0	0	0	0	0	0	0	0	0	0
New.CleanUp.ReferenceOTU91810	Chloroflexi	12	4	80	0	10	0	0	1	0	5	0	1	3	0
New.CleanUp.ReferenceOTU93170	Chloroflexi	0	0	0	0	0	105	0	0	0	0	0	0	0	0
New.CleanUp.ReferenceOTU93773	Planctomycetes	1	0	1	0	140	0	0	0	0	3	0	0	0	0
New.CleanUp.ReferenceOTU94154	Proteobacteria (Gammaproteobacteria)	14	10	12	32	175	0	0	7	2	0	3	1	0	0
New.CleanUp.ReferenceOTU94453	Planctomycetes	0	18	1	68	1	17	0	0	0	0	1	0	0	3
New.CleanUp.ReferenceOTU94800	Cyanobacteria	0	0	0	1	12	23	0	33	14	11	3	0	4	0
New.CleanUp.ReferenceOTU95516	Chloroflexi	20	51	11	3	0	0	0	7	1	13	0	6	4	4
New.CleanUp.ReferenceOTU95894	Planctomycetes	0	4	203	0	0	0	0	12	0	4	0	15	0	0
New.CleanUp.ReferenceOTU96981	Proteobacteria (Alphaproteobacteria)	17	11	3	2	1	14	32	14	23	14	1	11	9	4
New.CleanUp.ReferenceOTU98425	Chloroflexi	0	0	0	74	34	0	0	0	0	0	4	0	0	0
New.CleanUp.ReferenceOTU98909	Proteobacteria (Gammaproteobacteria)	3	17	16	25	4	1	9	11	0	5	6	5	6	1
New.CleanUp.ReferenceOTU99794	Bacteroidetes	13	54	15	0	0	27	0	0	30	7	22	0	0	0
New.CleanUp.ReferenceOTU99880	Bacteroidetes	0	3	0	0	0	0	61	4	108	26	0	7	15	2
New.ReferenceOTU104	Proteobacteria (Gammaproteobacteria)	5	0	6	2	4	10	16	10	34	10	17	16	12	10
New.ReferenceOTU109	Proteobacteria (Alphaproteobacteria)	24	0	13	27	55	0	0	0	0	0	0	4	0	0
New.ReferenceOTU110	Proteobacteria (Alphaproteobacteria)	1	8	79	12	23	18	20	14	64	27	5	4	4	7
New.ReferenceOTU116	Proteobacteria (Gammaproteobacteria)	0	1	0	202	0	0	5	0	0	0	0	0	0	0
New.ReferenceOTU119	Proteobacteria (Gammaproteobacteria)	15	43	0	15	126	45	119	46	3	72	43	9	36	15
New.ReferenceOTU12	Bacteroidetes	0	0	0	0	0	0	0	5	145	1	0	0	0	0
New.ReferenceOTU123	Proteobacteria (Gammaproteobacteria)	59	46	33	116	100	1	18	0	3	0	0	0	2	0
New.ReferenceOTU128	Proteobacteria (Alphaproteobacteria)	18	9	1	61	3	0	0	10	0	26	0	2	57	1
New.ReferenceOTU13	Proteobacteria (Alphaproteobacteria)	0	16	8	6	0	9282	43	29	7691	183	5	26	69	4
New.ReferenceOTU134	Proteobacteria (Alphaproteobacteria)	14	31	0	18	28	89	134	6	38	163	7	9	66	1
New.ReferenceOTU139	Actinobacteria	0	16	0	34	0	27	23	1	8	22	0	3	0	0
New.ReferenceOTU140	Planctomycetes	0	0	0	0	119	0	3	0	0	0	0	0	0	0
New.ReferenceOTU144	Proteobacteria (Betaproteobacteria)	0	0	0	0	0	14	9	1	12	17	15	18	22	29
New.ReferenceOTU148	Planctomycetes	94	22	73	222	178	118	37	28	170	27	14	13	112	31
New.ReferenceOTU15	Proteobacteria (Alphaproteobacteria)	1	2	2	1	1	44	4	0	0	13	2	6	29	3
New.ReferenceOTU157	Bacteroidetes	0	0	50	0	55	3	0	0	0	0	0	4	0	0
New.ReferenceOTU158	Bacteroidetes	0	0	0	0	0	75	168	89	95	167	2	1	29	1
New.ReferenceOTU159	Bacteroidetes	0	14	28	5	51	0	3	1	0	22	1	0	30	5
New.ReferenceOTU16	Proteobacteria (Alphaproteobacteria)	1	6	28	11	147	9	0	29	0	12	20	14	10	25
New.ReferenceOTU161	Proteobacteria (Alphaproteobacteria)	1	25	0	54	47	5	1	2	0	0	0	0	3	1
New.ReferenceOTU170	Proteobacteria (Gammaproteobacteria)	52	153	66	188	56	0	0	0	0	5	0	0	0	0
New.ReferenceOTU171	Proteobacteria (Alphaproteobacteria)	0	0	0	0	0	34	32	7	17	229	0	20	82	0
New.ReferenceOTU177	Actinobacteria	123	85	350	616	113	0	0	10	0	11	0	9	0	1
New.ReferenceOTU179	Proteobacteria (Gammaproteobacteria)	97	91	73	87	0	48	36	0	0	70	0	0	9	0
New.ReferenceOTU188	Planctomycetes	49	1	34	12	157	66	0	0	2	56	3	1	0	0
New.ReferenceOTU195	Bacteroidetes	17	44	53	107	131	0	41	1	0	53	0	3	38	4
New.ReferenceOTU197	Actinobacteria	29	70	35	29	43	343	18	111	36	574	5	67	42	4
New.ReferenceOTU198	Proteobacteria (Alphaproteobacteria)	0	0	0	0	0	952	159	39	42	101	3	37	111	1
New.ReferenceOTU20	Proteobacteria (Gammaproteobacteria)	64	60	21	32	56	0	17	0	0	0	0	0	0	0
New.ReferenceOTU205	Planctomycetes	0	8	55	3	5	2	1	0	16	1	0	5	4	1
New.ReferenceOTU209	Bacteroidetes	0	0	0	0	0	11	27	6	21	132	0	11	55	0
New.ReferenceOTU219	Bacteroidetes	0	6	0	35	61	0	0	1	0	3	0	1	0	0
New.ReferenceOTU227	Proteobacteria (Alphaproteobacteria)	0	20	84	0	0	0	0	64	0	0	46	3	0	21
New.ReferenceOTU231	Planctomycetes	0	0	0	0	110	0	0	0	0	0	0	0	0	0
New.ReferenceOTU246	Cyanobacteria	0	6	0	5	50	279	672	39	137	412	4	42	116	2
New.ReferenceOTU250	Proteobacteria (Alphaproteobacteria)	24	3	2	12	69	0	0	0	0	0	1	0	0	0
New.ReferenceOTU265	Bacteroidetes	33	78	80	2	122	23	0	7	1	0	1	3	29	1
New.ReferenceOTU272	Proteobacteria (Gammaproteobacteria)	0	2	0	8	23	0	0	0	219	0	0	0	0	0
New.ReferenceOTU298	Bacteroidetes	0	0	0	0	0	700	383	627	117	1126	1	21	507	4
New.ReferenceOTU30	Proteobacteria (Deltaproteobacteria)	0	27	1	25	52	1	1	0	0	3	1	1	2	0
New.ReferenceOTU308	Planctomycetes	0	0	0	0	0	98	1	0	0	99	0	2	0	0
New.ReferenceOTU32	Proteobacteria (Gammaproteobacteria)	0	0	0	0	0	12	68	19	2634	68	0	5	15	2
New.ReferenceOTU324	Bacteroidetes	0	0	0	0	0	11	2	13	30	46	0	4	18	0
New.ReferenceOTU37	Proteobacteria (Gammaproteobacteria)	0	3	5	4	1	2	35	7	73	0	2	4	18	1
New.ReferenceOTU40	Planctomycetes	0	0	175	0	0	0	0	0	0	21	0	0	0	0
New.ReferenceOTU42	Bacteroidetes	10	20	4	30	67	0	20	13	12	7	8	2	4	1
New.ReferenceOTU44	Actinobacteria	0	7	7	30	0	31	0	10	0	66	0	0	0	0
New.ReferenceOTU46	Chloroflexi	63	34	49	7	0	0	0	0	0	22	0	0	0	0
New.ReferenceOTU48	Proteobacteria (Alphaproteobacteria)	0	0	0	0	0	1	0	0	129	0	0	0	0	0
New.ReferenceOTU59	Bacteroidetes	0	0	0	0	0	4598	71	37	52	222	3	40	169	3
New.ReferenceOTU6	Proteobacteria (Alphaproteobacteria)	16	146	67	132	68	314	35	50	15	82	118	56	69	26
New.ReferenceOTU61	Proteobacteria (Alphaproteobacteria)	85	160	190	161	343	267	268	225	346	263	68	79	79	32
New.ReferenceOTU67	Bacteroidetes	0	0	2	95	0	3	19	13	76	96	1	22	36	4
New.ReferenceOTU72	Proteobacteria (Alphaproteobacteria)	32	105	9	91	71	68	10	1	1	34	2	8	16	2
New.ReferenceOTU75	Proteobacteria (Alphaproteobacteria)	23	1	58	238	1	0	0	3	0	0	0	6	0	8
New.ReferenceOTU78	Actinobacteria	233	192	131	88	105	135	0	8	0	247	2	7	35	0
New.ReferenceOTU83	Bacteroidetes	16	2	0	5	0	16	15	6	6	27	5	2	27	3
New.ReferenceOTU85	Verrucomicrobia	0	13	0	0	149	0	0	10	0	0	3	5	0	5
New.ReferenceOTU87	Proteobacteria (Gammaproteobacteria)	41	17	19	31	36	9	0	2	7	11	1	2	32	1
New.ReferenceOTU88	Proteobacteria (Alphaproteobacteria)	3	1	1	6	31	0	83	6	0	0	0	0	1	1
New.ReferenceOTU94	Proteobacteria (Gammaproteobacteria)	4	34	0	33	25	3	16	18	8	26	6	3	24	4

## Sheet: Relative abundances
#OTU ID	taxonomy	Inner 1	Inner 2	Inner 3	Inner 4	Inner 5	Mid 1	Mid 2	Mid 3	Mid 4	Mid 5	Outer 1	Outer 2	Outer 3	Outer 4
3053	Cyanobacteria	0.000934774	0.00309821	0.000327311	0.000713032	0.000777605	0	9.73805e-05	0.000143328	0	0.00158206	0.000233155	0	0	0
99430	Cyanobacteria	0.000103864	0.000103274	0	0	7.77605e-05	4.03959e-05	0	0.000143328	3.93298e-05	0.0449856	0.000233155	0.0131666	0.00109461	0.000883392
114216	Proteobacteria (Alphaproteobacteria)	0	0.00227202	6.54622e-05	0.00521062	0.00221617	0	0	0	0	0.000137571	0	0	0.00218921	0
114811	Proteobacteria (Alphaproteobacteria)	0.00124636	0.00423422	0.00209479	0.000164546	0.00563764	0.000201979	0.00408998	0.00157661	0.00322505	0.000894208	0	0.00296248	0.000312744	0.00265018
114859	Proteobacteria (Alphaproteobacteria)	0.00083091	0.00795208	0.00111286	0.000987275	0.00132193	4.03959e-05	0	0.00544647	0	0	0.00139893	0.0157999	0	0.00618375
135256	Proteobacteria (Alphaproteobacteria)	0.00363523	0.000413095	0.000196386	0.00109697	0.00244946	0.000323167	0.00282403	0.00114662	3.93298e-05	0.000275141	0.000699464	0	0	0.000441696
137516	Cyanobacteria	0.00083091	0.000309821	0.000130924	5.48486e-05	0.0061042	0.000201979	0.000389522	0.00071664	0.00176984	0.000412712	0.00186524	0.00230415	0.00328382	0.00132509
141336	Bacteroidetes	0.00457	0.0129092	0.000392773	0.00564941	0.00474339	0.00206019	0.00944591	0.00343987	3.93298e-05	0.0018572	0.00373047	0.00757077	0.00172009	0.00750883
145526	Proteobacteria (Alphaproteobacteria)	0.00083091	0.00733244	0.00157109	0.000219394	0.00248834	0	0.000876424	0.000286656	0	0.000137571	0.000233155	0	0.000156372	0
148706	Proteobacteria (Gammaproteobacteria)	0	0.000103274	6.54622e-05	0.000329092	0.000427683	0.000161584	9.73805e-05	0.000286656	0.00743334	0	0.0375379	0	0	0
151057	Proteobacteria (Alphaproteobacteria)	0.00457	0.00454405	0.00202933	0.00126152	0.00462675	0.00157544	0.0121726	0.00644976	0.00137654	0.00591553	0.00349732	0.00427913	0.00641126	0.00441696
165867	Proteobacteria (Alphaproteobacteria)	0.00103864	0.00361458	0.00150563	0.00197455	0.00781493	0.000484751	0.00165547	0.00659309	0.00298907	0.000687853	0.0142224	0.00197498	0	0.000883392
166122	SBR1093	0.00166182	0.000309821	0.0185913	0.00340061	0	0	0	0.00071664	0	0.000137571	0.000466309	0	0	0.00176678
167808	Planctomycetes	0	0.000516369	0	0	0	0.0019794	0.00428474	0.00171994	0	0.00116935	0.00303101	0	0	0.00176678
169836	Proteobacteria (Gammaproteobacteria)	0.000727046	0.00082619	6.54622e-05	0.00104212	0	0	0.00107119	0.000143328	0.00597813	6.87853e-05	0	0.000329164	0	0.000883392
172264	Actinobacteria	0.000103864	0.0127027	0.00157109	0.00274243	3.88802e-05	0.000605938	0.00126595	0.000429984	0.000511288	0.00398954	0.000233155	0.00263331	0	0.000441696
198609	Proteobacteria (Gammaproteobacteria)	0	0.000206548	0	0	0.000972006	0	0	0	0.00338236	0	0	0	0	0
200274	Proteobacteria (Alphaproteobacteria)	0.00259659	0.0067128	0.00576067	0.00614305	0.000738725	0.00262573	0.00262927	0.00501648	0.00102258	0.00921722	0.00699464	0.00658328	0.00985145	0.00353357
200431	SBR1093	0.00623182	0.00123929	0.00942655	0.0121215	0.00404355	0.000282771	0	0.00214992	0	0.000275141	0	0	0.000625489	0.00176678
202314	SBR1093	0.00197341	0.000619643	0.00248756	0.00372971	0.00108865	0	0.000584283	0.0055898	0	0.00158206	0.00116577	0.00164582	0	0.00220848
206791	Bacteroidetes	0.000415455	0.0019622	0	0.000219394	0.00244946	0	0	0	0	0	0.000932618	0	0.00156372	0
206913	Bacteroidetes	0.00218114	0.000309821	0	0.00345546	0	0	0.00116857	0.000429984	0	0	0	0.000329164	0	0
211365	Proteobacteria (Alphaproteobacteria)	0	0	0.000392773	0.000329092	0.0023717	0.000484751	0.00107119	0	0	0.00137571	0	0	0.00375293	0.000441696
217617	Proteobacteria (Alphaproteobacteria)	0.00612796	0.00382113	0.000589159	0.000987275	0.00155521	0.00521107	0.00194761	0.0116096	0.00165185	0.00784152	0.0076941	0.0125082	0.00328382	0.00706714
219732	Proteobacteria (Alphaproteobacteria)	0.0203573	0.0179696	0.030309	0.00521062	0.0134137	0.000969501	0.0121726	0.00730973	0.00350035	0.0101802	0.0025647	0.00296248	0.0168882	0.00397527
221108	Proteobacteria (Gammaproteobacteria)	0	0	0.000130924	5.48486e-05	0	0.000403959	0.0044795	0.000859968	0.0542358	0.00158206	0	0.000329164	0.000938233	0
221560	Proteobacteria (Alphaproteobacteria)	0.00747819	0.0106372	0.00373134	0.00987275	0.0178072	0.00201979	0.0111014	0.0137595	0.00845591	0.0037144	0.0503614	0.0148124	0.0118843	0.0256184
224880	Proteobacteria (Alphaproteobacteria)	0.00135023	0	0.00340403	0.000164546	3.88802e-05	0.00068673	0	0.00114662	0	0	0.0025647	0.00394997	0	0.00176678
226865	Proteobacteria (Alphaproteobacteria)	0.000103864	0.00134256	0.000654622	0.00131637	7.77605e-05	0.00109069	0	0.0045865	0	0.00199477	0.00373047	0.00164582	0.000156372	0.00220848
226909	SBR1093	0.00103864	0	0.00425504	0.00438789	0	0	0	0	0	0	0.000466309	0	0.000312744	0
227191	Proteobacteria (Alphaproteobacteria)	0.0262775	0.023753	0.0114559	0.0194164	0.00692068	0.00113108	0.0119778	0.0249391	3.93298e-05	0.0149952	0.0366053	0.0144832	0.00703675	0.0159011
239948	Bacteroidetes	0	0.00134256	0	0.00126152	7.77605e-05	0.00105029	0.00272665	0.00515981	0.00176984	0.00165085	0.00139893	0.00394997	0.00766224	0
248079	Bacteroidetes	0.00373909	0.00258184	0	0.00038394	0.00163297	0.00133306	0.0143149	0.0035832	0.00275309	0.00226991	0.000699464	0.00263331	0.00969507	0.000441696
250136	Proteobacteria (Alphaproteobacteria)	0.00176568	0.00340803	0.00137471	0.0057591	0.00178849	0.00141386	0.00710877	0.00243658	0.000707937	0.0037144	0.00326416	0.00427913	0.00328382	0.00265018
251481	Proteobacteria (Alphaproteobacteria)	0.043415	0.0231333	0.0299162	0.120996	0.194829	0.0275904	0.0662187	0.0583345	0.0364587	0.0455358	0.115178	0.0753785	0.0567631	0.0848057
261043	Proteobacteria (Gammaproteobacteria)	0.00186955	0.00857172	0.00399319	0.00466213	0.00567652	0	0.000292141	0	0.000157319	0.000412712	0	0	0	0
273429	Proteobacteria (Alphaproteobacteria)	0.000103864	0.00134256	0.00752815	0.00186485	0	0	0	0.0010033	0	0.000275141	0.00442994	0.000329164	0	0
276493	Proteobacteria (Gammaproteobacteria)	0.0011425	0.00113601	6.54622e-05	0.000932427	0.00384914	4.03959e-05	0	0	0.00204515	0.000275141	0	0.000987492	0.000312744	0.00132509
313062	Proteobacteria (Gammaproteobacteria)	0.000623182	0.00082619	0	0.00224879	0.000622084	0.000282771	0.000389522	0.00229325	0.000196649	0	0.00326416	0.000329164	0.000625489	0.000883392
316649	Proteobacteria (Alphaproteobacteria)	0.00176568	0.00144583	0.0123069	0.000109697	0	0.000323167	0.00165547	0.00128995	0	0.00433347	0.00349732	0.00263331	0.00250195	0.010159
317173	Planctomycetes	0.0011425	0.000206548	0.00261849	0.00444274	0.00194401	0.000807918	0.00925114	0.0133295	0.000117989	0.000962994	0.00746095	0.00691244	0.00797498	0.0181095
319509	Proteobacteria (Alphaproteobacteria)	0.00259659	0.00382113	0.00248756	0.00208425	0.00291602	8.07918e-05	0	0.000286656	3.93298e-05	0	0.00349732	0.000658328	0.000156372	0.000441696
321939	Proteobacteria (Gammaproteobacteria)	0	0	0.00144017	0.000767881	0.00544323	0	0	0.000143328	0	0	0	0	0	0.000883392
325175	Proteobacteria (Alphaproteobacteria)	0.000103864	0.00216875	0.00504059	0.000877578	0.00474339	0	0.00175285	0.000429984	0.000511288	0.00584675	0.00116577	0	0.00344019	0
334773	Proteobacteria (Alphaproteobacteria)	0	0.00299494	0.00104739	0.000219394	0.00108865	0.00109069	9.73805e-05	0.000286656	0	0.000756638	0.000699464	0.00164582	0.00187647	0
337578	Proteobacteria (Alphaproteobacteria)	0	0	0	0	0	0.00189861	0.00477164	0.00444317	0.00161252	0.00440226	0.0202844	0.0233706	0.00969507	0.039311
338967	Planctomycetes	0.000311591	0.000103274	0.00320765	0.000438789	0.000116641	0.00258534	0.00331094	0.0010033	0.000983245	0.000206356	0.00163208	0.00164582	0	0.00220848
340342	Proteobacteria (Alphaproteobacteria)	0	0.000619643	0	5.48486e-05	0.000777605	8.07918e-05	0	0.00300989	0	0.00288898	0.00233155	0	0	0.000441696
350435	Actinobacteria	0.00103864	0.000103274	0.0018984	0	0.00171073	0	0	0.000429984	0	0	0	0	0.00297107	0
355144	Actinobacteria	0	0.000103274	0	0.00131637	0	4.03959e-05	0.00779044	0	0.000511288	0.00213234	0	0.000987492	0	0
361395	Proteobacteria (Gammaproteobacteria)	0.00405069	0.00650625	0	0.00773366	0.00101089	0.00068673	0.000973805	0.00286656	0.00133721	0.000962994	0.00116577	0.000658328	0.00234558	0.00441696
361402	Cyanobacteria	0	0.00154911	0.000458235	0.000713032	7.77605e-05	0.00165623	0.000779044	0.00286656	0	0	0.00279785	0.00329164	0	0.00265018
364960	Proteobacteria (Alphaproteobacteria)	0.00270046	0.00206548	0.0024221	0.00038394	0.00155521	0.000646334	9.73805e-05	0.00272323	0.000353968	0	0.00116577	0.00296248	0	0.000441696
366457	Proteobacteria (Alphaproteobacteria)	0.000934774	0.00382113	0.00314218	0.000603335	0.00155521	0.000282771	0.00389522	0.000429984	0.000196649	0.000619067	0.000699464	0.00164582	0.00250195	0.000441696
369920	Proteobacteria (Alphaproteobacteria)	0.00321978	0.00268512	0.00268395	0.00235849	0.00396579	0.000888709	0.00311617	0.0035832	0.00110123	0.00137571	0.00116577	0	0.00125098	0.00132509
369965	Proteobacteria (Alphaproteobacteria)	0.00695887	0.0159042	0.0112595	0.00658183	0.00975894	0.0078772	0.00535593	0.0333954	0.00440494	0.00990508	0.0130567	0.0246873	0.0172009	0.0181095
384716	Firmicutes	0.00280432	0.00144583	0.0131579	0.00301667	0.000544323	0.000646334	0.00165547	0.000286656	0.00271376	0.000206356	0.000233155	0.000329164	0.000312744	0.000883392
396109	Bacteroidetes	0	0.000103274	0.000130924	5.48486e-05	0	4.03959e-05	0	0	0.00515221	0	0	0	0	0
406145	Proteobacteria (Gammaproteobacteria)	0.00955546	0.00495714	0.00451689	0.00471698	0.00400467	0	0	0	0	0	0.000233155	0	0	0
428807	Proteobacteria (Alphaproteobacteria)	0.00145409	0.00340803	0.00202933	0.00148091	0.00124417	0.00149465	0.00223975	0.00487315	0.0022418	0.0041959	0.0123572	0.00427913	0.0039093	0.0123675
435644	Proteobacteria (Alphaproteobacteria)	0.00695887	0.00588661	0.00739722	0.00504607	0.00587092	0.000929105	0.0144123	0.00329655	7.86596e-05	0.00942358	0.0156214	0.0102041	0.0039093	0.00662544
439036	Actinobacteria	0.000415455	0	0.000327311	0.000329092	7.77605e-05	0	9.73805e-05	0	0.0163612	6.87853e-05	0	0.000329164	0.000156372	0
512212	Proteobacteria (Alphaproteobacteria)	0.00498546	0.00340803	0.00615344	0.00186485	0.00307154	0.00327207	0.000681663	0.00472983	0.00247778	0.00474618	0.00396363	0.00724161	0.00125098	0.00132509
532669	Proteobacteria (Alphaproteobacteria)	0.00529705	0.000309821	0.00144017	0.00104212	0.000349922	0.000605938	0.0035057	0.000143328	0.000353968	0.00240748	0.000466309	0.000987492	0.00125098	0
534346	Proteobacteria (Alphaproteobacteria)	0.00425841	0.00464732	0.000523697	0.00263273	0.00147745	0.000323167	0.000681663	0.000429984	0.000117989	0.000275141	0.000233155	0.000658328	0.000469116	0.00353357
537078	Bacteroidetes	0	0.00103274	0	0	0	0.00141386	0.00486902	0.000143328	0.00165185	0.00302655	0	0	0.00813135	0
537954	Proteobacteria (Alphaproteobacteria)	0	0.000309821	0.000130924	0.00345546	0.000505443	8.07918e-05	9.73805e-05	0.000286656	0.000314639	0.000137571	0.000233155	0.000658328	0	0.000883392
541771	Proteobacteria (Alphaproteobacteria)	0.000623182	0.00506042	0.000851008	0.0058688	0.000894246	0.000121188	0.000973805	0.000429984	0.000314639	0.000687853	0.000466309	0	0.00187647	0.00265018
544086	Proteobacteria (Alphaproteobacteria)	0.000519319	0.000516369	0	0.00159061	0	0.0058574	0	0.000143328	0	0	0.00116577	0	0	0
544098	Proteobacteria (Deltaproteobacteria)	0	0.00278839	0	0.00109697	0.00602644	0.000444355	0.000486902	0.00157661	0.000393298	0.000206356	0.00163208	0.000987492	0.000781861	0.00662544
554126	Proteobacteria (Alphaproteobacteria)	0	0.00185893	0.00216025	0.00038394	3.88802e-05	0.000484751	0.00262927	0.00186327	0.000314639	0.00116935	0.00116577	0.000658328	0.0131353	0
557512	Proteobacteria (Alphaproteobacteria)	0	0	0.00438596	0.00038394	0.00147745	8.07918e-05	9.73805e-05	0	0	6.87853e-05	0	0.00131666	0	0
563202	Proteobacteria (Alphaproteobacteria)	0.00176568	0.00753899	0.00117832	0.00246819	0.00252722	0.00121188	9.73805e-05	0.000859968	0.000196649	6.87853e-05	0.00466309	0.000329164	0	0.000441696
565890	Planctomycetes	0.000519319	0	0	0	0.00579316	0	0.00564807	0	0.000117989	0	0.000699464	0.000658328	0	0
567782	Proteobacteria (Alphaproteobacteria)	0.0011425	0.000929464	0.000785546	0.000603335	0.00221617	0.000201979	0.000194761	0.00300989	0	0.000550282	0.00163208	0.00197498	0.00265833	0.00309187
568345	Proteobacteria (Alphaproteobacteria)	0.000207727	0.000103274	0.000327311	0.000274243	0.000544323	0.000282771	0.00136333	0.00128995	0.000353968	0.00392076	0.000466309	0.000987492	0.000469116	0.000883392
569576	Proteobacteria (Alphaproteobacteria)	0.00581637	0.00857172	0.00327311	0.00427819	0.0059098	0.0010099	0.00525855	0.00315322	0	0.00116935	0.00116577	0.00197498	0.00578577	0.00353357
569698	Proteobacteria (Deltaproteobacteria)	0.000103864	0.00154911	0	0.00340061	0.00202177	0	0	0.00143328	0	0	0	0	0	0
569713	Proteobacteria (Alphaproteobacteria)	0.00353137	0.00206548	0.000392773	0.00197455	0.00104977	0	0	0	0	0.000343926	0.000699464	0.000329164	0.00234558	0.000883392
576589	Proteobacteria (Alphaproteobacteria)	0.00384296	0	0.00202933	0.00224879	3.88802e-05	0	0	0.00157661	0	0	0.00209839	0.00296248	0.000156372	0.00662544
577659	Proteobacteria (Alphaproteobacteria)	0.00280432	0.0023753	0.00477874	0	0.00241058	0	0.00136333	0.00745306	0.00133721	0.0018572	0.00442994	0.0151415	0.00187647	0.0176678
582344	Proteobacteria (Alphaproteobacteria)	0.00135023	0.00144583	0.000392773	0.000548486	0.00124417	0.000888709	0.00116857	0.0010033	0.000196649	0.000687853	0.000466309	0.000658328	0.00234558	0.00176678
582601	Proteobacteria (Alphaproteobacteria)	0.000207727	0.00247857	0.00130924	0.00170031	7.77605e-05	0	0	0.0157661	0	6.87853e-05	0.0158545	0.00691244	0.000938233	0.0114841
583197	Bacteroidetes	0.00280432	0.0023753	0.0029458	0.00334577	0.00116641	0	0	0	0	0	0	0	0	0
583651	Bacteroidetes	0	0.0019622	0	0.00307152	0	0	0	0.000573312	0	0.00275141	0	0	0	0
589014	Proteobacteria (Alphaproteobacteria)	0.00311591	0.00227202	0.00183294	0.00850154	0.0131804	0.00218138	0.00262927	0.00257991	0.00232046	0.00206356	0.00536256	0.00526662	0.00344019	0.00795053
589488	Proteobacteria (Alphaproteobacteria)	0.00384296	0.00144583	0.000130924	0.00246819	7.77605e-05	8.07918e-05	0.00107119	0.00171994	0	0.000275141	0.00209839	0.00131666	0	0.00132509
589505	Proteobacteria (Alphaproteobacteria)	0.002285	0.00185893	0.00091647	0.000329092	0.000544323	8.07918e-05	0.00272665	0.000573312	0.000353968	0.000550282	0	0	0.000312744	0.000441696
613414	Proteobacteria (Gammaproteobacteria)	0.00540091	0.00413095	0.00222571	0.00372971	0.00209953	0	0	0	0.000235979	6.87853e-05	0	0	0	0
671732	Proteobacteria (Alphaproteobacteria)	0	0.00103274	0	0	0	0.0029489	0	0.00401319	0.000275309	0.00144449	0.00442994	0.00460829	0.000156372	0.00309187
684574	Verrucomicrobia	0.002285	0.00289167	0	0	0.00159409	0	0	0	0	0.00103178	0.000466309	0.000658328	0	0.000441696
694410	Proteobacteria (Alphaproteobacteria)	0.00249273	0.00175565	0.00196386	0.00378455	0.00291602	0.000807918	0.00506378	0.00687975	0.00275309	0.00680974	0.00209839	0.00559579	0.00328382	0.000883392
694548	Proteobacteria (Alphaproteobacteria)	0.0034275	0.00371786	0.000654622	0.0020294	0.00474339	0	0.00116857	0	0.00377566	0	0	0	0	0
700044	Proteobacteria (Alphaproteobacteria)	0.000207727	0.000929464	0.00451689	0.000822729	3.88802e-05	0.000242375	0.00116857	0.0055898	0.000275309	0.000481497	0.000699464	0	0.00328382	0.00309187
750031	Proteobacteria (Alphaproteobacteria)	0.00124636	0.000516369	6.54622e-05	0.00504607	0.000466563	0.000242375	0.00360308	0.000143328	0	0.00330169	0.00116577	0.000329164	0.00172009	0
806717	Proteobacteria (Gammaproteobacteria)	0.00851683	0.00258184	0.00235664	0.00307152	0.0154743	0.000605938	0.00457688	0.000286656	0.0022418	0.00213234	0	0.00197498	0.00375293	0
814074	Proteobacteria (Alphaproteobacteria)	0	0.000516369	6.54622e-05	0	0.00120529	0.000605938	0.000194761	0.00114662	0.000865256	0.00199477	0.00186524	0	0.000469116	0.000883392
814282	Proteobacteria (Alphaproteobacteria)	0.00166182	0.00175565	0.000851008	0.00186485	0.00167185	0.000807918	0.00214237	0.00773972	0.000117989	0.00584675	0.00979249	0.00987492	0.00203284	0.00397527
819999	Proteobacteria (Gammaproteobacteria)	0.00155796	0.00268512	0.000523697	0.00104212	0.00178849	0	0	0	0	0	0	0	0.000625489	0
821717	Proteobacteria (Alphaproteobacteria)	0.00166182	0.00351131	0.00111286	0.00296183	0.0023717	0.00149465	0.00331094	0.00329655	0.00216314	0.00522768	0.00116577	0.00164582	0.00203284	0.00574205
822201	Proteobacteria (Gammaproteobacteria)	0	0.000206548	0.000720084	0	0.000155521	0.000484751	0.00915376	0.000429984	0	0.000619067	0	0	0.000156372	0.000441696
829733	Proteobacteria (Betaproteobacteria)	0	0.000103274	6.54622e-05	0	0	0.000363563	0.000584283	0.00071664	0.00279242	0.000343926	0.000233155	0.000329164	0.000156372	0
836488	Proteobacteria (Alphaproteobacteria)	0.00436228	0.00495714	0.00111286	0.0102018	0.0134526	0.000525146	0.00915376	0.0081697	0.00566349	0.00316412	0.00442994	0.0036208	0.00750586	0.00971731
857982	Bacteroidetes	0.0126714	0.00289167	0	0.000713032	0.000738725	0	0	0.0010033	0.00479824	0	0	0	0.00109461	0.000883392
859704	Proteobacteria (Alphaproteobacteria)	0.00270046	0.0039244	0.0043205	0.00493638	0.00497667	0.00331246	0.020742	0.0081697	0.00617478	0.0147888	0.00349732	0.0118499	0.0084441	0.00485866
868948	Proteobacteria (Alphaproteobacteria)	0	0.00134256	6.54622e-05	0.000329092	0.00194401	0.000767522	0.0118804	0.00487315	0.00393298	0.00440226	0.000466309	0.000987492	0.00109461	0
880783	Proteobacteria (Gammaproteobacteria)	0.0011425	0	0	0	0	0	0	0.00329655	0	0.00213234	0.000699464	0.00296248	0.00516028	0.00441696
914108	Proteobacteria (Alphaproteobacteria)	0.000207727	0.0062997	0.00157109	0.00131637	7.77605e-05	0.00169663	0.00321356	0.00429984	0.00114056	0.0041959	0.00279785	0.0036208	0.00860047	0.00132509
928928	Proteobacteria (Alphaproteobacteria)	0.002285	0.008675	0.00183294	0.00713032	0.00303266	0.00141386	0.0108092	0.00831303	0.0040903	0.00722245	0.00349732	0.00724161	0.00328382	0.00353357
966092	Verrucomicrobia	0	0.00175565	0	0	0.00338258	0	0	0.00272323	0	0	0.000233155	0.000987492	0	0.000441696
995087	Proteobacteria (Alphaproteobacteria)	0.000103864	0.000206548	6.54622e-05	0.000713032	3.88802e-05	0.000848313	0.000973805	0.00214992	0.000196649	0.000619067	0.00303101	0.00230415	0.000469116	0.00441696
1011088	Proteobacteria (Alphaproteobacteria)	0.00207727	0.00454405	0.000589159	0.00224879	0.0031493	0.00206019	0.00691401	0.009173	0.00251711	0.00680974	0.00326416	0.00789993	0.0056294	0.00574205
1011502	Cyanobacteria	0.000415455	0.00103274	0.000392773	0.00120667	0.00346034	0.0029085	0.000194761	0.00788304	0.00169118	0.00254505	0.00746095	0.00460829	0.00437842	0.00132509
1011954	Actinobacteria	0.00353137	0.000413095	0.00144017	0.00131637	0.000116641	0	0	0	0.000511288	6.87853e-05	0	0.000329164	0	0.000441696
1020410	Firmicutes	0.000415455	0.00134256	0.000261849	0.00318122	7.77605e-05	0.000646334	0.000486902	0.00071664	0.00161252	0.000687853	0.00186524	0.00427913	0.000312744	0.00883392
1047041	Actinobacteria	0.00176568	0.000206548	0.00399319	0.00235849	0.000349922	4.03959e-05	0	0	0	0	0	0.000329164	0	0.00132509
1056626	Firmicutes	0.00332364	0.000103274	0.00602252	0.00109697	0.000622084	0	0.00185023	0.000143328	0.000117989	0.000137571	0.000466309	0.000329164	0.000156372	0.000883392
1056769	Firmicutes	0.00218114	0.000206548	0.00346949	0.00137122	0.000194401	0.000444355	0.00116857	0.000429984	0.000196649	0.000275141	0.000699464	0	0.000156372	0.00176678
1073575	Proteobacteria (Alphaproteobacteria)	0.000623182	0.000103274	0	0.00241334	0.00559876	0.00068673	0	0.000286656	0.00173051	0.00440226	0	0.00197498	0.000469116	0.00132509
1076519	Proteobacteria (Alphaproteobacteria)	0.000623182	0.000722916	0.000392773	0.00175516	0.00120529	0	0.00457688	0	0.00216314	0.00584675	0.000466309	0.00164582	0	0.00220848
1083816	Planctomycetes	0	0	6.54622e-05	0.00603335	0	0	0	0.0010033	0	0	0	0	0	0
1084738	Actinobacteria	0.00592023	0.00165238	0.00353496	0.00488153	0.0031493	0.000605938	0.00321356	0.000573312	0.00137654	0.00144449	0.00116577	0.000658328	0.0028147	0.00132509
1084865	Firmicutes	0.00103864	0.000929464	0.0174784	0.00219394	0.000466563	0	0	0.00071664	0.000235979	0.000619067	0	0.000658328	0	0.000883392
1088265	Actinobacteria	0.0717698	0.0155943	0.0348259	0.0360904	0.0286547	0.00549384	0.0329146	0.00573312	0.0164399	0.00680974	0.00536256	0.00987492	0.0265833	0.00530035
1098410	Firmicutes	0.0208766	0.00123929	0.0323383	0.00899517	0.0025661	0.000444355	0.00613497	0.00143328	0.000471958	0.000343926	0.00116577	0.000658328	0.00140735	0.00265018
1099856	Bacteroidetes	0	0.00185893	0	0.000877578	0	0.000444355	0.00116857	0	0.000196649	0.000412712	0.00466309	0	0.00234558	0
1106960	Proteobacteria (Gammaproteobacteria)	0.00135023	0.000206548	0.000261849	0.000219394	0.00279938	0.000121188	0.000194761	0.0010033	0.000157319	0.000343926	0	0.000329164	0.000625489	0
1107504	Proteobacteria (Deltaproteobacteria)	0.00498546	0.00268512	0.00458235	0	0	0	0	0.000429984	0	0	0.000932618	0.000658328	0	0
1107606	Proteobacteria (Alphaproteobacteria)	0.0011425	0.00113601	0.000851008	0.000548486	0.000155521	0.000767522	0.000194761	0.00071664	0.000235979	0.00302655	0.000233155	0	0	0
1110665	Proteobacteria (Alphaproteobacteria)	0.00560864	0.00691934	0.00628437	0.00515577	0.00660964	0.0019794	0.00331094	0.00143328	0.000275309	0.00137571	0.000466309	0.000987492	0.00234558	0.00530035
1132384	Proteobacteria (Gammaproteobacteria)	0.00238887	0.00640297	0.00353496	0.00307152	0.00808709	4.03959e-05	0	0	0	0.000137571	0	0	0	0
1146213	Verrucomicrobia	0	0.00258184	6.54622e-05	0.00965336	3.88802e-05	0	0	0.000429984	0.000668607	0	0	0	0	0
1146660	Proteobacteria (Alphaproteobacteria)	0.0111134	0.00991428	0.00864101	0.0182097	0.005521	0.000161584	0.00223975	0.00587645	0.00259577	0.00302655	0.00722779	0.00954575	0.0312744	0.00839223
1784974	Proteobacteria (Gammaproteobacteria)	0.00270046	0.00247857	0.00209479	0.00340061	0.00625972	0	0	0	0	0	0	0	0.000469116	0
2222982	Planctomycetes	0.00290818	0	0.018984	0	0	0	0	0	0	0	0	0	0	0
2672863	Cyanobacteria	0	0.00123929	0.00111286	0.00131637	0	0.0140174	0.00253189	0.00429984	0	0.000825423	0.00373047	0.00789993	0.0028147	0.00132509
2999126	Proteobacteria (Alphaproteobacteria)	0.000207727	0.00175565	0.000130924	0.000493638	0.000894246	0.000323167	0.000194761	0.000286656	0.000353968	0.000412712	0.00116577	0.00164582	0.000781861	0.00397527
3390990	Planctomycetes	0.00425841	0.00351131	0.00091647	0.0057591	0.00139969	0.00145425	0.00194761	0.000859968	0.00141587	0.000137571	0.00139893	0.000987492	0.00922596	0.00353357
3603310	Planctomycetes	0.00207727	0.000309821	0.00582613	0	0	0	0	0	0.00471958	0.00398954	0	0	0.00688038	0.00353357
3713320	Actinobacteria	0.00373909	0.00578333	0	0.00109697	0.00101089	0.000161584	0.000389522	0.000573312	0	0.00165085	0.00139893	0.00131666	0.000469116	0.000441696
3860283	Proteobacteria (Gammaproteobacteria)	0.000519319	0.00113601	0.00183294	0.00038394	0.00147745	0	0.000292141	0.000143328	0.000943916	0.000550282	0.000233155	0.000658328	0.000938233	0
4001204	Bacteroidetes	0.00207727	0.00702262	0	0	0.00139969	0.000969501	0.0184049	0.00114662	0	0.00591553	0.000466309	0.00691244	0.00547303	0
4306428	Proteobacteria (Alphaproteobacteria)	0	0.000929464	0.00111286	0.00208425	0.00241058	0.00153504	0.00185023	0.00128995	0.000196649	0.00337048	0.00186524	0.00460829	0.00609851	0.00176678
4330693	Proteobacteria (Alphaproteobacteria)	0	0.000206548	0.00104739	0.000219394	0.000155521	0.00109069	0.000779044	0.000286656	0.000511288	0.00557161	0.000932618	0	0.000156372	0
4335825	Actinobacteria	0.0140216	0.0154911	0.0107358	0.00756911	0.00423795	0.0220965	0.00691401	0.0576179	0.00507355	0.0863943	0.00163208	0.0227123	0.0103206	0.00220848
4352594	Proteobacteria (Alphaproteobacteria)	0.00446614	0.0143551	0.00386227	0.0133282	0.00839813	0.000282771	0	0	0	0	0	0.00197498	0	0
4353790	Proteobacteria (Gammaproteobacteria)	0.00841296	0.00082619	0.000785546	0.00356516	3.88802e-05	0	0.00243451	0.000286656	0	6.87853e-05	0	0.000987492	0.00156372	0
4361849	Nitrospirae	0	0.00154911	0.00739722	0.00208425	0	0	0.000584283	0	0	0	0	0.00263331	0	0
4371082	Bacteroidetes	0.00135023	0.00340803	0.00216025	0.000164546	3.88802e-05	0	0.000194761	0.000143328	0.00129788	0.000481497	0	0.00131666	0.000781861	0
4376003	Planctomycetes	0.00695887	0	0	0.0021391	0	0	0	0.00171994	0	0	0	0	0	0
4379254	Bacteroidetes	0	0	0	0	0.000194401	0.00068673	0.00418736	0.000286656	0	0.00158206	0.000233155	0.00329164	0.000781861	0
4384985	Planctomycetes	0	0.000929464	0.0105394	0.00148091	0	0	0	0	0	0	0	0	0	0
4384987	Planctomycetes	0	0	6.54622e-05	0	0	0.00355484	0.00301879	0	0	0	0	0	0.000781861	0
4392684	Proteobacteria (Alphaproteobacteria)	0.00124636	0.0067128	0.00130924	0.00707547	0.00124417	0.000848313	0.00282403	0.00200659	0.000353968	0.000894208	0.00186524	0.000987492	0.00265833	0.00265018
4396978	Proteobacteria (Alphaproteobacteria)	0.0060241	0.000413095	0.00248756	0.00257789	0	0	0.000486902	0.000859968	0	0.00103178	0.0025647	0.00131666	0	0.00220848
4420326	Planctomycetes	0.00405069	0.000103274	0	0.00170031	0	0	0	0.000859968	0.000353968	0.00110056	0.00186524	0	0	0
4425566	Proteobacteria (Alphaproteobacteria)	0.00135023	0.00165238	0.000196386	0.00257789	0.00532659	0.00371642	0.00389522	0.00573312	0.00424762	0.00364562	0.00979249	0.00658328	0.00766224	0.0136926
4456340	Proteobacteria (Alphaproteobacteria)	0.00363523	0.00485387	0.000654622	0.00142606	0.000544323	0.000646334	0.00116857	0.00128995	0	0.00199477	0.00303101	0.00197498	0	0.00220848
4465295	Proteobacteria (Gammaproteobacteria)	0	0.000309821	0.000196386	0.000603335	0.000427683	0	0.00194761	0	0.0161252	0	0	0	0.00187647	0
4473288	Proteobacteria (Alphaproteobacteria)	0.0298089	0	0.000654622	0.000438789	3.88802e-05	0	0	0	0	0	0	0	0	0
4474787	Proteobacteria (Gammaproteobacteria)	0.00145409	0.00103274	0	0.00230364	0	0	0	0	0	0	0	0.000658328	0.00531665	0
New.CleanUp.ReferenceOTU100528	Planctomycetes	0	0	0	0.00559456	0	0	0	0	0	0	0	0	0	0
New.CleanUp.ReferenceOTU100837	Proteobacteria (Gammaproteobacteria)	0	0.00299494	0.000523697	0.000767881	0.00151633	0.000242375	0	0.0035832	0	0.000687853	0.00139893	0.000658328	0	0.000441696
New.CleanUp.ReferenceOTU100899	Bacteroidetes	0.00477773	0.00268512	0	5.48486e-05	3.88802e-05	4.03959e-05	0.00418736	0.00186327	0	0.000687853	0.000233155	0.000658328	0.00406568	0
New.CleanUp.ReferenceOTU101250	Verrucomicrobia	0.000103864	0	0	0	0	0.00319127	0.000876424	0	0	0.00178842	0	0.00131666	0.000938233	0
New.CleanUp.ReferenceOTU101306	Proteobacteria (Gammaproteobacteria)	0.000415455	0.00351131	0.0205551	0	3.88802e-05	0.000484751	0.00253189	0.00644976	0.00106191	0.00515889	0.00349732	0.0036208	0.00516028	0.00353357
New.CleanUp.ReferenceOTU101377	Proteobacteria (Alphaproteobacteria)	0.000103864	0.000206548	0	0.000493638	3.88802e-05	0.000727126	0	0	0.000707937	0.0028202	0	0.00164582	0.0028147	0.00132509
New.CleanUp.ReferenceOTU101790	Bacteroidetes	0.000103864	0.00258184	0.00111286	0.000274243	0.00349922	0	0.000194761	0.00114662	0	0.000619067	0.0025647	0	0	0.000441696
New.CleanUp.ReferenceOTU101871	Proteobacteria (Alphaproteobacteria)	0.00124636	0.00640297	0.000720084	0.00153576	0.00738725	0.000605938	0.00155809	0.0120396	0.000275309	0.00144449	0.00163208	0.00493746	0.0139171	0.00441696
New.CleanUp.ReferenceOTU102057	Proteobacteria (Alphaproteobacteria)	0.00768592	0.000619643	0.0100812	0.00345546	0	0.00266613	0	0.000429984	0.000117989	0.00564039	0.000233155	0.00131666	0.000312744	0.000883392
New.CleanUp.ReferenceOTU102299	Planctomycetes	0	0.00144583	0	5.48486e-05	0.00396579	0	0	0	0	0	0	0	0	0
New.CleanUp.ReferenceOTU102360	Bacteroidetes	0	0	6.54622e-05	0	0.00470451	0	0	0	0	0	0	0	0	0
New.CleanUp.ReferenceOTU102581	Proteobacteria (Alphaproteobacteria)	0	0.000206548	0.000523697	5.48486e-05	0.00303266	0	0	0.000429984	0.000157319	0.000962994	0.00139893	0.00230415	0	0.000883392
New.CleanUp.ReferenceOTU103506	Firmicutes	0.000103864	0.00206548	0	0	0.00384914	0	0	0	0	0	0	0	0	0
New.CleanUp.ReferenceOTU103551	Bacteroidetes	0	0	0	0	0.00458787	0.000767522	0.000779044	0.000859968	0	0.00254505	0	0.00131666	0	0
New.CleanUp.ReferenceOTU103887	Planctomycetes	0.00259659	0	0	0.00641729	0	0	0	0.00530314	0.00235979	0.000137571	0.000932618	0.000658328	0.00172009	0.00176678
New.CleanUp.ReferenceOTU104385	Proteobacteria (Alphaproteobacteria)	0	0.00206548	0	0.00148091	0.000583204	0	9.73805e-05	0.0071664	0	0.000206356	0.00163208	0.00559579	0	0.00353357
New.CleanUp.ReferenceOTU104529	Proteobacteria (Alphaproteobacteria)	0.00373909	0.00444077	0.00176748	0.00126152	7.77605e-05	0.00141386	0.00116857	0.000143328	0.000786596	0.00165085	0.0051294	0.0036208	0.00437842	0.00176678
New.CleanUp.ReferenceOTU105169	Planctomycetes	0	0.000619643	6.54622e-05	0	0	0	0.0106145	0.0010033	0	0	0.000466309	0.000658328	0.000781861	0.000441696
New.CleanUp.ReferenceOTU105257	Proteobacteria (Gammaproteobacteria)	0	0	0	0	0	0	0	0	0.0055455	0	0	0	0.000156372	0
New.CleanUp.ReferenceOTU105288	Bacteroidetes	0	0.000516369	6.54622e-05	5.48486e-05	0.00318818	0	0	0.00229325	0	0.000894208	0.00326416	0	0.000938233	0.000883392
New.CleanUp.ReferenceOTU106266	Actinobacteria	0.00332364	0.00113601	0.00117832	0.000658183	0.000505443	8.07918e-05	0.000194761	0	0	0.000206356	0.000466309	0.000329164	0.000625489	0.00265018
New.CleanUp.ReferenceOTU107274	Proteobacteria (Alphaproteobacteria)	0	0.0062997	0.000785546	0.00296183	0.00174961	0	0.000973805	0.00114662	0.000117989	0.00206356	0.000466309	0	0.000312744	0
New.CleanUp.ReferenceOTU107796	Proteobacteria (Alphaproteobacteria)	0	0.000309821	0.000981932	0.000109697	7.77605e-05	8.07918e-05	0.00107119	0.00243658	3.93298e-05	0.00130692	0.00396363	0.00197498	0.000469116	0.00176678
New.CleanUp.ReferenceOTU109180	Proteobacteria (Gammaproteobacteria)	0.00176568	0.00475059	0.00144017	0.000603335	0.00171073	0.000161584	0	0.000143328	0	6.87853e-05	0	0.000987492	0	0.000441696
New.CleanUp.ReferenceOTU110381	Proteobacteria (Alphaproteobacteria)	0.00301205	0.000413095	6.54622e-05	0	0.000311042	0	0	0.00214992	0.00110123	0.00220113	0.000932618	0.00131666	0	0.00176678
New.CleanUp.ReferenceOTU110531	Proteobacteria (Alphaproteobacteria)	0	0	0	0	0	0.00403959	0	0	0.000983245	0.000481497	0.000233155	0	0.000312744	0
New.CleanUp.ReferenceOTU110549	Planctomycetes	0.0208766	0	0	0	3.88802e-05	0	0	0	0	0	0	0	0	0
New.CleanUp.ReferenceOTU111735	Actinobacteria	0.0083091	0.00278839	6.54622e-05	0	0	0	0	0	0	0	0	0	0	0
New.CleanUp.ReferenceOTU112385	Planctomycetes	0	0.00123929	0	0.00274243	0	0	0.00457688	0.00186327	0.000589947	0	0	0	0	0
New.CleanUp.ReferenceOTU112511	Planctomycetes	0	0	0.0125033	0.000767881	0	0	0	0	0	0	0	0	0	0
New.CleanUp.ReferenceOTU112536	Bacteroidetes	0.00882842	0.000103274	0.00346949	0	0.00124417	0.000484751	0	0	0	0	0	0	0	0
New.CleanUp.ReferenceOTU112626	Proteobacteria (Gammaproteobacteria)	0.00311591	0.00113601	0.00124378	0.00142606	0.000855365	0	0	0	0	0	0	0	0	0
New.CleanUp.ReferenceOTU112972	Tenericutes	0.000623182	0.00165238	0.00091647	0.000219394	0.00625972	0	0	0	0	0	0	0	0	0
New.CleanUp.ReferenceOTU114523	Planctomycetes	0.002285	0.0159042	0.00314218	0.000164546	0	0.000403959	0.000292141	0.00257991	0	0.00288898	0.0051294	0.00230415	0	0.000883392
New.CleanUp.ReferenceOTU114673	Bacteroidetes	0	0	0	0	0	0.000363563	0.00194761	0.000143328	0.0571856	0.00226991	0	0	0.00187647	0
New.CleanUp.ReferenceOTU115964	Planctomycetes	0	0	0	0	0	0	0	0	0.00684339	0	0	0	0	0
New.CleanUp.ReferenceOTU117444	Bacteroidetes	0	0.00113601	0.000130924	0.00038394	0.000777605	0	0.00272665	0.00128995	0.00546684	0.000756638	0.000932618	0.00197498	0.00531665	0
New.CleanUp.ReferenceOTU117479	Planctomycetes	0	0	0	0.00663668	0	0	0	0	0	0	0	0	0	0
New.CleanUp.ReferenceOTU117920	Planctomycetes	0	0	0	0.0122861	0	0	0	0	0	0	0	0	0	0
New.CleanUp.ReferenceOTU118353	Bacteroidetes	0.00124636	0.00103274	0.000981932	0.00499122	0.00575428	0.000363563	0.0039926	0.00128995	0.00188783	0.00123813	0	0.00296248	0.00140735	0
New.CleanUp.ReferenceOTU118617	Proteobacteria (Alphaproteobacteria)	0	0	0.00936109	0.000109697	3.88802e-05	0	0	0	0	0	0	0.000329164	0	0
New.CleanUp.ReferenceOTU120055	Acidobacteria	0	0	0	0.00647214	0	0	0	0	0	0	0	0	0	0
New.CleanUp.ReferenceOTU120245	Bacteroidetes	0	0.000309821	0	0.00553971	0.00139969	4.03959e-05	0.00204499	0	0	0	0	0	0	0
New.CleanUp.ReferenceOTU120718	Proteobacteria (Gammaproteobacteria)	0.00270046	0.00113601	0.000196386	0.00241334	0.00151633	0	0	0	0	0	0	0	0	0
New.CleanUp.ReferenceOTU121038	Planctomycetes	0	0.00082619	0	0.00246819	0	0.00177742	0	0	0	0	0.000932618	0.000329164	0.000156372	0.000441696
New.CleanUp.ReferenceOTU121425	Planctomycetes	0	0	0.0108013	0	3.88802e-05	0	0	0	0	0	0	0	0	0
New.CleanUp.ReferenceOTU12212	Bacteroidetes	0.00706273	0.00351131	0	0.00455244	0	0	0.00107119	0	0	0	0	0	0	0
New.CleanUp.ReferenceOTU122457	Planctomycetes	0.00737432	0.00113601	0	0.00159061	0	0.00105029	0	0.00616311	0	0.00220113	0.00373047	0.00394997	0	0.000883392
New.CleanUp.ReferenceOTU126050	Bacteroidetes	0	0	0	0.00159061	0	0	0.00408998	0.00186327	0.000904586	0	0.000233155	0	0	0
New.CleanUp.ReferenceOTU126768	Proteobacteria (Alphaproteobacteria)	0.00457	0.00289167	0.00091647	0.00038394	0.000583204	0.00242375	0	0.000143328	0	0.00398954	0	0.000329164	0.00359656	0
New.CleanUp.ReferenceOTU126869	Proteobacteria (Epsilonproteobacteria)	0.00124636	0.000516369	0.000589159	0.000329092	0.0025661	0	0	0	0	0.00110056	0	0	0	0
New.CleanUp.ReferenceOTU127758	Planctomycetes	0.000103864	0	0.00556428	0.0019197	0.0027605	0	0.00146071	0.00214992	0	0.00323291	0.000699464	0	0.0114152	0.0154594
New.CleanUp.ReferenceOTU128395	Bacteroidetes	0	0	0	0	0	0.00379721	0.00370046	0.00143328	0.000550617	0.00323291	0.000233155	0.00526662	0.00969507	0
New.CleanUp.ReferenceOTU128404	Planctomycetes	0.000207727	0.000722916	6.54622e-05	0	0	0.00222177	0.000389522	0.000573312	0	0.00165085	0.00349732	0	0	0.00132509
New.CleanUp.ReferenceOTU12882	Proteobacteria (Alphaproteobacteria)	0	0.00103274	6.54622e-05	0	3.88802e-05	0.00222177	0.000681663	0.000573312	0	0.000343926	0.00209839	0.00394997	0	0.00265018
New.CleanUp.ReferenceOTU129621	Proteobacteria (Gammaproteobacteria)	0.00103864	0.00144583	0.000130924	0.00170031	0.00279938	0	0.00243451	0	0	6.87853e-05	0	0	0.000469116	0
New.CleanUp.ReferenceOTU130887	Proteobacteria (Alphaproteobacteria)	0	0.00371786	0.000130924	0.000164546	0.00120529	0.00185821	0	0.00272323	0.000196649	0.00350805	0	0.000658328	0.00218921	0.000441696
New.CleanUp.ReferenceOTU131095	Proteobacteria (Gammaproteobacteria)	0	0.000516369	0	0.000987275	0.00101089	0.000121188	0.00301879	0.00171994	0	6.87853e-05	0.000233155	0.000987492	0.00140735	0.000441696
New.CleanUp.ReferenceOTU131223	Proteobacteria (Alphaproteobacteria)	0.00186955	0.00144583	0.00170202	0.00142606	0.00116641	0	0	0	0	0	0	0	0	0
New.CleanUp.ReferenceOTU131710	Proteobacteria (Alphaproteobacteria)	0	0	0	0	0	0	0	0.000143328	0	0	0.0568897	0	0.000156372	0.00265018
New.CleanUp.ReferenceOTU131904	Firmicutes	0	0.00206548	0	0.000274243	0.00384914	0	0	0.000286656	0	0	0	0	0	0
New.CleanUp.ReferenceOTU132290	Planctomycetes	0	0	0	0.000987275	0.00202177	0	0.00457688	0.00157661	0.000196649	0.00110056	0.000932618	0.000329164	0.000156372	0.00574205
New.CleanUp.ReferenceOTU132412	Proteobacteria (Gammaproteobacteria)	0.000415455	0	0	0.000822729	0.00136081	0.000201979	0.00107119	0.000859968	0.000471958	6.87853e-05	0.00326416	0.000658328	0	0.00441696
New.CleanUp.ReferenceOTU132663	Actinobacteria	0.00145409	0.00361458	0.00196386	5.48486e-05	0.00233281	0	0	0	0	0	0	0	0	0
New.CleanUp.ReferenceOTU132731	Proteobacteria (Alphaproteobacteria)	0	0	0.000523697	0.00323607	0	0.00145425	0.00321356	0.000429984	0.00137654	0.000412712	0	0.000987492	0.0123534	0.000441696
New.CleanUp.ReferenceOTU132916	Bacteroidetes	0.000207727	0.00134256	0.000720084	0.00537516	0.00190513	0	0.00126595	0.000143328	0.00365767	0.0023387	0.000233155	0.000329164	0.00109461	0.000441696
New.CleanUp.ReferenceOTU13403	Bacteroidetes	0	0	0	0	0.00443235	0.00105029	0.000486902	0.00114662	0	6.87853e-05	0.000932618	0.000658328	0.000781861	0.000441696
New.CleanUp.ReferenceOTU134159	Proteobacteria (Gammaproteobacteria)	0.00540091	0.00320149	0.00137471	0.00219394	0.00124417	0	0	0	0	0	0	0	0	0
New.CleanUp.ReferenceOTU135781	Planctomycetes	0	0	0	5.48486e-05	0.0234059	0	0.000194761	0.000143328	3.93298e-05	6.87853e-05	0	0.00131666	0.000156372	0
New.CleanUp.ReferenceOTU136071	Planctomycetes	0	0	0	0	0.00894246	0	0	0	0	0	0	0	0	0
New.CleanUp.ReferenceOTU137435	Proteobacteria (Epsilonproteobacteria)	0.00415455	0.00578333	0.00130924	0.00367486	0.00326594	0	0	0	0	0.000275141	0	0.000329164	0.00156372	0
New.CleanUp.ReferenceOTU13797	Planctomycetes	0	0	0.0110631	0	0	0	0	0	0	0	0	0	0	0
New.CleanUp.ReferenceOTU138165	Proteobacteria (Alphaproteobacteria)	0.000415455	0.00206548	0.00117832	0.000603335	0.00101089	0.000403959	0	0.000859968	0.000747267	0.00302655	0.000932618	0.00625411	0.00140735	0.000883392
New.CleanUp.ReferenceOTU138894	Proteobacteria (Alphaproteobacteria)	0.00363523	0.000619643	0.00196386	0.000603335	0	0.000242375	0.000389522	0.000286656	0	0.000687853	0	0	0.00297107	0
New.CleanUp.ReferenceOTU13891	Planctomycetes	0	0	0.0133543	0	0	0	0	0	0	0	0	0	0	0
New.CleanUp.ReferenceOTU139052	Firmicutes	0	0.00154911	0.00386227	0.00477183	0	0	0	0	0	0	0	0	0	0
New.CleanUp.ReferenceOTU139655	Planctomycetes	0	0.00123929	0.0108667	0.00427819	0	0	0.000584283	0.000286656	0	0.00144449	0	0.000987492	0	0.00132509
New.CleanUp.ReferenceOTU139827	Bacteroidetes	0	0.0023753	0	0.000109697	0.00303266	4.03959e-05	0.000681663	0.000286656	7.86596e-05	0.000619067	0	0	0	0
New.CleanUp.ReferenceOTU14035	Bacteroidetes	0	0	0	0	0	0	0	0	0.0040903	0	0	0	0	0
New.CleanUp.ReferenceOTU140509	Proteobacteria (Alphaproteobacteria)	0.000311591	0.00165238	0.000130924	0.00224879	0.00159409	0	0	0.00171994	0	0.000275141	0	0	0	0.000883392
New.CleanUp.ReferenceOTU141069	Proteobacteria (Alphaproteobacteria)	0.0011425	0.00175565	0.00202933	0.00104212	3.88802e-05	0	0.00126595	0.00515981	0	0	0.00139893	0.00394997	0	0.000883392
New.CleanUp.ReferenceOTU141227	Proteobacteria (Alphaproteobacteria)	0	0.00258184	0.000654622	0.00038394	0.0031493	4.03959e-05	0	0	0	0	0	0	0	0
New.CleanUp.ReferenceOTU141373	Bacteroidetes	0.00259659	0.00227202	0	0.00307152	0.000622084	0	0	0	0	0	0	0	0	0
New.CleanUp.ReferenceOTU14455	Proteobacteria (Gammaproteobacteria)	0	0.00082619	0.000261849	0.000713032	0	0.000201979	0.00262927	0	0.00137654	0.000825423	0	0.000329164	0.000156372	0.000441696
New.CleanUp.ReferenceOTU15115	Planctomycetes	0	0.0019622	0.00543336	5.48486e-05	0	0	0	0.00300989	0	0	0.00186524	0	0	0
New.CleanUp.ReferenceOTU15470	Proteobacteria (Gammaproteobacteria)	0.0048816	0.00154911	0.00183294	0.00170031	0.000816485	0	0	0	0	0	0	0	0	0
New.CleanUp.ReferenceOTU1552	Bacteroidetes	0	0.000103274	0	0	0.00116641	0.00129267	0.00165547	0.000573312	0	0.0018572	0	0	0	0
New.CleanUp.ReferenceOTU15855	Verrucomicrobia	0.000103864	0	0	0	0.00381026	0	0	0	0	0	0.000932618	0.000987492	0	0
New.CleanUp.ReferenceOTU16390	Proteobacteria (Gammaproteobacteria)	0.00321978	0.000206548	0.00170202	0	0.00108865	0.000201979	0	0	0	0	0.000932618	0.00164582	0	0
New.CleanUp.ReferenceOTU1650	Bacteroidetes	0	0.000206548	0	0	0	0.000403959	0.00837472	0.000286656	0.00570282	0	0	0	0.00375293	0
New.CleanUp.ReferenceOTU16838	Planctomycetes	0	0.000206548	0	0	0	8.07918e-05	0.00185023	0.000286656	0.00322505	0	0	0.000658328	0	0
New.CleanUp.ReferenceOTU17659	Proteobacteria (Alphaproteobacteria)	0.00155796	0.00691934	0	0	0.00101089	0	0	0.000143328	0	0	0	0.00131666	0	0
New.CleanUp.ReferenceOTU17736	Bacteroidetes	0	0	0	0	0	0	0.00126595	0.000286656	0.00275309	0.000206356	0.000699464	0	0.00328382	0.000883392
New.CleanUp.ReferenceOTU18021	Proteobacteria (Alphaproteobacteria)	0	0.00320149	0.00124378	0.00104212	0.00252722	0.000525146	0.0084721	0.00329655	0.00121922	0.00426469	0.000466309	0.00131666	0.00453479	0.00176678
New.CleanUp.ReferenceOTU19955	Proteobacteria (Alphaproteobacteria)	0.000727046	0.00609315	0.000261849	5.48486e-05	0	0.00311048	0.00223975	0.00329655	0.000275309	0.00460861	0.00116577	0.00526662	0.00453479	0
New.CleanUp.ReferenceOTU20374	Bacteroidetes	0.00373909	0.000619643	0	0.00115182	0	0.000242375	0	0.00386986	0.000904586	0	0.00209839	0.000987492	0.000938233	0.00353357
New.CleanUp.ReferenceOTU20979	Proteobacteria (Gammaproteobacteria)	0.00197341	0.000619643	0.00301126	0	0.000699844	0.000565542	0	0.000573312	0.000196649	0.00110056	0	0.000329164	0.000781861	0
New.CleanUp.ReferenceOTU21931	Proteobacteria (Alphaproteobacteria)	0.00394682	0.00340803	0	0	0.00128305	0	0	0	0	0	0	0	0	0.000441696
New.CleanUp.ReferenceOTU22023	Bacteroidetes	0	0	0	0	0.000699844	0	0	0	0.010737	0	0	0	0	0
New.CleanUp.ReferenceOTU22266	Planctomycetes	0.00477773	0.00175565	0.000458235	0.00362001	0	4.03959e-05	0	0.000429984	0	0.00103178	0	0	0	0
New.CleanUp.ReferenceOTU22767	Proteobacteria (Gammaproteobacteria)	0	0.000206548	0.00602252	0.00537516	0	0	0	0	0	0	0	0	0	0
New.CleanUp.ReferenceOTU23580	Bacteroidetes	0.0122559	0	6.54622e-05	0	0	0	0	0	0	0	0	0	0	0
New.CleanUp.ReferenceOTU2475	Bacteroidetes	0.000103864	0.000413095	0	0	0.00489891	0	0	0	0	6.87853e-05	0	0	0	0
New.CleanUp.ReferenceOTU24860	Proteobacteria (Alphaproteobacteria)	0.00135023	0.000103274	0.00111286	5.48486e-05	0.00132193	0	0.000779044	0.00372653	0.000904586	0.00130692	0.00279785	0.00493746	0.00218921	0.0136926
New.CleanUp.ReferenceOTU2557	Planctomycetes	0	0.00402768	0.00720084	0	0	0	0	0.000143328	0	0	0	0	0	0
New.CleanUp.ReferenceOTU26918	Cyanobacteria	0.00135023	0.00216875	0.00091647	0.00120667	0.000855365	4.03959e-05	0	0.000286656	0.000589947	0.000343926	0	0	0.00125098	0
New.CleanUp.ReferenceOTU28359	Proteobacteria (Alphaproteobacteria)	0.00124636	0.000413095	0.00360042	5.48486e-05	0	0.000323167	0	0.00200659	0	0.00137571	0.000699464	0.000658328	0	0
New.CleanUp.ReferenceOTU28419	Proteobacteria (Gammaproteobacteria)	0.000727046	0.00175565	0.00222571	0	0	0.00270652	0	0	0	0	0	0	0	0
New.CleanUp.ReferenceOTU2843	Proteobacteria (Alphaproteobacteria)	0	0.00165238	0.000327311	0.000493638	0.00136081	4.03959e-05	0.00292141	0.000143328	0.00731535	0	0	0	0	0
New.CleanUp.ReferenceOTU28464	Planctomycetes	0.00737432	0.000309821	0	0	0	0.000565542	0	0.000286656	0.00125855	0.000481497	0.000466309	0.000658328	0	0
New.CleanUp.ReferenceOTU29091	Proteobacteria (Alphaproteobacteria)	0.00103864	0.000206548	0.000654622	0.000822729	0.000933126	0.000121188	0.000292141	0	0.00294974	0.000343926	0	0	0	0
New.CleanUp.ReferenceOTU29829	Cyanobacteria	0	0	0	0	7.77605e-05	0.0010099	0	0	0	0.000894208	0.000699464	0.00131666	0.0101642	0
New.CleanUp.ReferenceOTU30052	Proteobacteria (Gammaproteobacteria)	0.00540091	0.00154911	0	0.000438789	0.00209953	4.03959e-05	0.000194761	0.000573312	0	0	0.000466309	0.000329164	0	0
New.CleanUp.ReferenceOTU30093	Verrucomicrobia	0.00425841	0	0.00183294	0	0	0	0	0.00386986	0	0	0.00139893	0	0.00156372	0.000441696
New.CleanUp.ReferenceOTU30669	Proteobacteria (Alphaproteobacteria)	0	0	0	0	0	0	9.73805e-05	0	0.00983245	0.000825423	0	0	0	0
New.CleanUp.ReferenceOTU30731	Proteobacteria (Alphaproteobacteria)	0.000519319	0.000103274	0.00229118	0	3.88802e-05	0.00068673	0.00136333	0.000859968	0	0.000550282	0.00606202	0.000658328	0	0.00485866
New.CleanUp.ReferenceOTU31430	Proteobacteria (Gammaproteobacteria)	0.0083091	0.00402768	0.00346949	0.00532032	0.00260498	0	0	0	0	0	0	0	0	0
New.CleanUp.ReferenceOTU32048	Cyanobacteria	0.000103864	0.000309821	0	0.000109697	0	4.03959e-05	0	0.0220725	0	6.87853e-05	0.000233155	0.00296248	0	0.0507951
New.CleanUp.ReferenceOTU32363	Proteobacteria (Gammaproteobacteria)	0.000103864	0.00082619	0.000589159	0.000767881	0.0029549	0	0	0.000573312	0.000353968	0	0	0	0	0
New.CleanUp.ReferenceOTU33708	Planctomycetes	0	0	0.000523697	0.00521062	0	0	0.000584283	0	0	0	0	0	0	0
New.CleanUp.ReferenceOTU33974	Verrucomicrobia	0	0	0	0	0	0	0.00925114	0	0.000235979	0.00474618	0	0	0.00125098	0
New.CleanUp.ReferenceOTU3470	Proteobacteria (Alphaproteobacteria)	0.00373909	0.00454405	0.00229118	0.000658183	0.000738725	0	9.73805e-05	0	0	0.000481497	0	0.00131666	0	0
New.CleanUp.ReferenceOTU35123	Bacteroidetes	0	0	0	0	0.00579316	0.000121188	0	0	0	0	0	0	0	0
New.CleanUp.ReferenceOTU35490	Planctomycetes	0.000103864	0.00815863	0	0	0	0.00201979	0	0	0	0	0	0	0	0
New.CleanUp.ReferenceOTU35560	Bacteroidetes	0	0.000103274	0	0.00137122	0	0.000201979	0.0148992	0.00200659	3.93298e-05	0.00337048	0.00209839	0.00427913	0.00828772	0.000883392
New.CleanUp.ReferenceOTU3588	Lentisphaerae	0.000415455	0	0	0.000713032	0	0	0.00223975	0.00128995	0.0030284	0.00206356	0	0.00296248	0.000469116	0.000441696
New.CleanUp.ReferenceOTU36683	Proteobacteria (Deltaproteobacteria)	0	0.000309821	0	0	0.00384914	0	0	0	0	0	0	0	0	0
New.CleanUp.ReferenceOTU36788	Proteobacteria (Alphaproteobacteria)	0.000519319	0.00103274	0.00405865	0.00148091	0.00159409	0	0.00282403	0.00186327	0	0.00220113	0	0.00526662	0	0.000441696
New.CleanUp.ReferenceOTU3694	Planctomycetes	0.00124636	0.00113601	0.0106049	0.00186485	0	0	0.00223975	0.00143328	0.00192716	6.87853e-05	0.00139893	0	0.00125098	0
New.CleanUp.ReferenceOTU38691	Cyanobacteria	0.000415455	0.000309821	6.54622e-05	0.000767881	0.000427683	0.000121188	0.00175285	0.00587645	0.000353968	6.87853e-05	0.00163208	0.00263331	0.000781861	0.00353357
New.CleanUp.ReferenceOTU39135	Cyanobacteria	0.0102825	0.0200351	0.0048442	0.00619789	0.00458787	0	0	0.000143328	0	0.00199477	0	0	0	0
New.CleanUp.ReferenceOTU392	Planctomycetes	0.000207727	0.000722916	0.00366588	0	0	0.00173702	0.00155809	0.000573312	0	0.000343926	0.00116577	0.00197498	0.00359656	0
New.CleanUp.ReferenceOTU40285	Proteobacteria (Gammaproteobacteria)	0.00436228	0.00144583	0	0.000603335	0.00174961	0	0	0	0	0	0	0	0	0
New.CleanUp.ReferenceOTU42764	Planctomycetes	0.00197341	0	0.00386227	0	0	0	0.00107119	0.00300989	3.93298e-05	0.00192599	0.000466309	0	0	0.000441696
New.CleanUp.ReferenceOTU43109	Proteobacteria (Alphaproteobacteria)	0.000103864	0.00082619	0	0.000987275	0	0.00165623	0.00467426	0.00157661	0.00361834	0.00529646	0.000466309	0.00164582	0.00187647	0.000441696
New.CleanUp.ReferenceOTU43119	Proteobacteria (Alphaproteobacteria)	0.000103864	0.00268512	0.000130924	0	0.00357698	0	0	0	0	0	0	0	0	0
New.CleanUp.ReferenceOTU45091	Planctomycetes	0	0	0.00248756	0.00734971	0	0	0	0	0	0	0	0	0	0
New.CleanUp.ReferenceOTU45225	Proteobacteria (Alphaproteobacteria)	0	0	0	0.00153576	0	0	0.00165547	0.00186327	0	0.00247627	0.000932618	0.000987492	0.000156372	0.00132509
New.CleanUp.ReferenceOTU45304	Bacteroidetes	0.00135023	0.00351131	0	0.00159061	0	4.03959e-05	0	0.0010033	0	0.00213234	0.00349732	0.000329164	0	0.000441696
New.CleanUp.ReferenceOTU45494	Planctomycetes	0.00321978	0.00454405	0.00150563	0	0.00101089	0.00218138	0.00253189	0.00200659	0	0.00667217	0.000466309	0.00131666	0.0056294	0.000441696
New.CleanUp.ReferenceOTU45717	Bacteroidetes	0.000727046	0.00154911	6.54622e-05	0.000713032	0.000738725	0.000767522	0.00165547	0.0010033	3.93298e-05	0.00110056	0.00139893	0.000987492	0.000469116	0.00220848
New.CleanUp.ReferenceOTU46663	Proteobacteria (Alphaproteobacteria)	0	0.00144583	6.54622e-05	5.48486e-05	0.00447123	0	0	0.00257991	0	0.000275141	0	0	0	0.000441696
New.CleanUp.ReferenceOTU46974	Proteobacteria (Alphaproteobacteria)	0	0.000103274	0	0	0	0	0.00272665	0	0.000432628	0.00453983	0	0.00394997	0.00359656	0
New.CleanUp.ReferenceOTU47129	Proteobacteria (Alphaproteobacteria)	0.000623182	0.000413095	0.000392773	0.00131637	0.000855365	0.000242375	0.00457688	0.00200659	0.000117989	0.000825423	0.000932618	0.00329164	0.00625489	0.000441696
New.CleanUp.ReferenceOTU47629	Cyanobacteria	0	0.000103274	0	0	0.000466563	0.000484751	0.00136333	0.000429984	7.86596e-05	0.00110056	0	0.00230415	0.00484754	0.000883392
New.CleanUp.ReferenceOTU47667	Planctomycetes	0	0	0.00877193	5.48486e-05	0	0	0	0	0	0	0	0	0	0.000441696
New.CleanUp.ReferenceOTU49476	Bacteroidetes	0	0.000309821	0	5.48486e-05	0.00202177	0	9.73805e-05	0.000429984	0.000786596	6.87853e-05	0	0.000329164	0.00375293	0
New.CleanUp.ReferenceOTU49735	Cyanobacteria	0	0	0	0	0	0.0039588	0.000389522	0.000286656	0.000117989	0.00103178	0.0109583	0.00658328	0.00547303	0.00132509
New.CleanUp.ReferenceOTU50760	Planctomycetes	0	0	0	0	0	0	0.00292141	0.000429984	0.00912452	6.87853e-05	0.00466309	0.00197498	0.000312744	0.000883392
New.CleanUp.ReferenceOTU50929	Planctomycetes	0	0.00216875	0.000196386	0.00482668	0.000855365	0.000242375	0	0.000429984	0	0	0	0	0	0
New.CleanUp.ReferenceOTU51066	Proteobacteria (Alphaproteobacteria)	0	0	0	0.000767881	3.88802e-05	0.000282771	0.000876424	0.000573312	0.000589947	0.00110056	0.0025647	0.00526662	0.00172009	0.00839223
New.CleanUp.ReferenceOTU52888	Proteobacteria (Alphaproteobacteria)	0.000623182	0.000413095	0	0.000109697	0	0	0.00681663	0.000286656	0.000117989	0.0018572	0	0.000658328	0	0
New.CleanUp.ReferenceOTU53192	Bacteroidetes	0	0.00227202	0	0.000438789	0.00225505	0	0.00370046	0.00114662	0	0.00110056	0.000466309	0.000987492	0	0
New.CleanUp.ReferenceOTU55051	Proteobacteria (Alphaproteobacteria)	0.00083091	0.00082619	0.0157764	0.00307152	0.00147745	8.07918e-05	0	0.000573312	0	0.000687853	0	0	0	0.00132509
New.CleanUp.ReferenceOTU55134	Proteobacteria (Gammaproteobacteria)	0.00249273	0.0023753	0.00399319	0.000877578	0.00233281	0.000282771	0	0.00143328	0	0.000619067	0.00233155	0.00197498	0.00125098	0.000883392
New.CleanUp.ReferenceOTU5565	Bacteroidetes	0	0	0	0	0	0	0	0.000143328	0.00589947	0	0	0	0	0
New.CleanUp.ReferenceOTU55671	Planctomycetes	0	0	0.00163655	0.00296183	0	0.000444355	0.000584283	0.000143328	3.93298e-05	0	0	0	0.000156372	0.000441696
New.CleanUp.ReferenceOTU55825	Bacteroidetes	0	0.00154911	0	0.00296183	0.00190513	0	0.00262927	0.000286656	0	0.00343926	0.00139893	0.000987492	0	0.000441696
New.CleanUp.ReferenceOTU5590	Bacteroidetes	0.000934774	0.00082619	0	0.000767881	0.0061042	0	0	0.00128995	0	0	0	0	0.000469116	0
New.CleanUp.ReferenceOTU55908	Planctomycetes	0	0	0	0	0	0	0	0	0.00412963	0	0	0	0	0
New.CleanUp.ReferenceOTU56030	Cyanobacteria	0.0034275	0.000103274	0.0156455	0	0	0	0	0.000429984	0	0.000137571	0.000233155	0	0	0.000441696
New.CleanUp.ReferenceOTU56483	Bacteroidetes	0	0	0	0	0	0	0	0.000143328	0	0	0.0433668	0	0	0
New.CleanUp.ReferenceOTU56841	Cyanobacteria	0	0	0	0	0	0.000807918	0.000779044	0.000286656	0.000275309	0.00110056	0.00326416	0.00658328	0.00203284	0.0114841
New.CleanUp.ReferenceOTU57073	Proteobacteria (Alphaproteobacteria)	0.0103864	0.00475059	0.00844462	0.00307152	0.00408243	0.00456473	0.0239556	0.017486	0.00137654	0.00866694	0.0139893	0.0371955	0.00703675	0.0384276
New.CleanUp.ReferenceOTU57432	Bacteroidetes	0	0	0	0	0	0	0	0.017056	0	0	0	0.000658328	0	0.00220848
New.CleanUp.ReferenceOTU57677	GN02	0	0.00278839	0.00700445	0.000603335	0.012986	0	0	0	0	0	0.000466309	0	0	0
New.CleanUp.ReferenceOTU58630	Bacteroidetes	0	0.00650625	0.00340403	0	0.00186625	0.000403959	0	0.00071664	0	0.000412712	0	0.000987492	0	0.000441696
New.CleanUp.ReferenceOTU58641	Bacteroidetes	0	0	0	0	0	0.000525146	0	0	0	0.000206356	0	0.0243581	0.00187647	0
New.CleanUp.ReferenceOTU59831	Proteobacteria (Alphaproteobacteria)	0	0.000619643	0.00641529	0	0	0	0	0	0	0	0	0.000658328	0.00156372	0
New.CleanUp.ReferenceOTU60147	Planctomycetes	0	0	0	0.00762396	0	0	0	0	0	0	0	0	0	0
New.CleanUp.ReferenceOTU61027	Bacteroidetes	0.00405069	0	0	0	0.00520995	0.00222177	0	0	0	0	0	0	0	0
New.CleanUp.ReferenceOTU61498	Proteobacteria (Alphaproteobacteria)	0	0.000309821	0	0	3.88802e-05	0.00262573	0.00136333	0.0118962	0	0.000825423	0	0.00329164	0.00328382	0.000441696
New.CleanUp.ReferenceOTU62365	Bacteroidetes	0	0.0247857	0.00111286	0	0.00369362	0	0	0	0.000747267	0.00192599	0	0.000329164	0	0.000883392
New.CleanUp.ReferenceOTU6390	Proteobacteria (Deltaproteobacteria)	0.000103864	0.00134256	0.000523697	0.00197455	0.00206065	4.03959e-05	0.000779044	0.000143328	0	0.000275141	0	0	0	0
New.CleanUp.ReferenceOTU63986	Proteobacteria (Gammaproteobacteria)	0.0165143	0.0131158	0.0197696	0.000877578	0.00171073	0.00242375	0.00175285	0.00487315	0.00114056	0.0101802	0.00722779	0.0138249	0.0039093	0.00265018
New.CleanUp.ReferenceOTU64391	Firmicutes	0.00976319	0.000103274	0	0.00137122	0.00198289	0	0	0	0	0	0	0	0	0
New.CleanUp.ReferenceOTU66623	Proteobacteria (Alphaproteobacteria)	0.000415455	0.000929464	0	0.00175516	0.0029549	0.000807918	0.0108092	0.000143328	0.00688272	0.00364562	0.00885987	0.00164582	0.00437842	0.00176678
New.CleanUp.ReferenceOTU67378	Proteobacteria (Alphaproteobacteria)	0	0.000309821	0.000130924	0.000603335	0.00431571	0	0	0	0	0.000343926	0.0025647	0.000329164	0.00140735	0.000883392
New.CleanUp.ReferenceOTU67383	Proteobacteria (Alphaproteobacteria)	0.0011425	0.000206548	0.000392773	0.00131637	0.000233281	8.07918e-05	0	0.000429984	0.00208448	0	0	0.00164582	0	0.000883392
New.CleanUp.ReferenceOTU67773	Bacteroidetes	0	0	0	0.000219394	0.00384914	0	0.00116857	0.000286656	0.00133721	0.000619067	0	0.00427913	0	0
New.CleanUp.ReferenceOTU68190	Cyanobacteria	0.00145409	0	6.54622e-05	0.000109697	0.005521	0.000282771	0	0	0	0	0.000466309	0	0	0
New.CleanUp.ReferenceOTU68457	Verrucomicrobia	0.00529705	0.00154911	6.54622e-05	0.00745941	0	0	0	0	7.86596e-05	0	0.000233155	0	0	0
New.CleanUp.ReferenceOTU69093	Planctomycetes	0	0.00154911	0.00235664	0	0.00248834	0	0	0	0	0	0	0	0	0
New.CleanUp.ReferenceOTU71415	Proteobacteria (Gammaproteobacteria)	0	0	0	0.000438789	0.00182737	0.000323167	0	0.000143328	0.00165185	0.000275141	0	0	0	0
New.CleanUp.ReferenceOTU7169	Proteobacteria (Deltaproteobacteria)	0	0	0.00883739	0	0	0	0	0	0	0	0	0	0	0
New.CleanUp.ReferenceOTU72202	Planctomycetes	0.00155796	0	0.00949201	0.00120667	0	0	0	0.00128995	0	0	0.000932618	0	0	0
New.CleanUp.ReferenceOTU72281	Bacteroidetes	0	0.00103274	0	0	0.00567652	4.03959e-05	0	0	0	0	0	0.000658328	0	0
New.CleanUp.ReferenceOTU72900	Bacteroidetes	0	0	0	0	0	0	0.00856948	0	0	0	0	0.00164582	0.00875684	0
New.CleanUp.ReferenceOTU74143	Planctomycetes	0	0	0	0	0.00241058	0	0	0	0	0.00357683	0	0	0	0
New.CleanUp.ReferenceOTU74689	Proteobacteria (Alphaproteobacteria)	0	0	0	0	0	0	0	0.000143328	0	0	0.063418	0.000329164	0	0.117491
New.CleanUp.ReferenceOTU75169	Cyanobacteria	0	0.000103274	0	0	7.77605e-05	0.000242375	0.000292141	0.00300989	0.00169118	0.000894208	0.00582886	0.00329164	0	0.00441696
New.CleanUp.ReferenceOTU759	Proteobacteria (Alphaproteobacteria)	0.000623182	0.00258184	0.000654622	0.00356516	0.00132193	0.000201979	0.00370046	0.0045865	0.00346102	0.0041959	0.00139893	0.00592495	0.000469116	0.00220848
New.CleanUp.ReferenceOTU77540	Lentisphaerae	0.0048816	0.00950119	0	0	0	0	0	0	0	0	0	0	0	0
New.CleanUp.ReferenceOTU77720	Proteobacteria (Gammaproteobacteria)	0	0.00103274	0.00425504	0.00120667	0	0	0	0	0	6.87853e-05	0.000932618	0	0	0.00265018
New.CleanUp.ReferenceOTU78438	Proteobacteria (Alphaproteobacteria)	0	0.000309821	0.000130924	0.00170031	0.000583204	0	0.00204499	0.000286656	0	0.00123813	0.00489625	0.000987492	0.00156372	0
New.CleanUp.ReferenceOTU79207	Proteobacteria (Gammaproteobacteria)	0.00353137	0.000722916	0.000720084	0	0.00291602	0.000161584	0	0.000286656	3.93298e-05	0	0.000699464	0	0.000312744	0
New.CleanUp.ReferenceOTU80681	Bacteroidetes	0	0.000722916	0	0	0	0	0	0	0.00397231	0	0	0	0	0
New.CleanUp.ReferenceOTU80705	Bacteroidetes	0.000415455	0	0	0	0	4.03959e-05	0	0	0.00479824	0	0	0	0	0
New.CleanUp.ReferenceOTU80868	Bacteroidetes	0	0	0.00680806	0.00510092	0	0.00149465	0	0.000573312	0	0	0	0	0	0
New.CleanUp.ReferenceOTU80984	Proteobacteria (Gammaproteobacteria)	0.00405069	0.00753899	0.00209479	0.00356516	3.88802e-05	0.00173702	0	0.00229325	0	0	0	0.000329164	0.00125098	0
New.CleanUp.ReferenceOTU8103	Proteobacteria (Gammaproteobacteria)	0.0138139	0.000722916	0.000523697	0.000274243	0.00217729	0	0	0.000573312	0.00121922	0.000206356	0.000233155	0.00230415	0	0
New.CleanUp.ReferenceOTU81646	Cyanobacteria	0.00083091	0.000413095	0.00202933	0.00115182	0.00528771	0.000727126	0.000486902	0.00401319	7.86596e-05	6.87853e-05	0.00489625	0.000658328	0.00140735	0.000441696
New.CleanUp.ReferenceOTU82944	Planctomycetes	0.00290818	0.000103274	0	0	0.00272162	0	0	0.0010033	0	0.000206356	0.000233155	0	0.000156372	0.00220848
New.CleanUp.ReferenceOTU83716	Proteobacteria (Gammaproteobacteria)	0.00301205	0.00268512	0.000720084	0.00120667	0.00272162	0.000484751	0.00574545	0.000286656	0.00125855	0.00144449	0	0.00460829	0.00203284	0.00176678
New.CleanUp.ReferenceOTU83725	Bacteroidetes	0	0.00103274	0	0.00702062	0	0	0	0	0	0	0	0	0	0
New.CleanUp.ReferenceOTU84053	Bacteroidetes	0.00124636	0.00103274	0	0	0	0.00121188	0.00477164	0	0	0.00110056	0.000466309	0.00394997	0.000625489	0.000441696
New.CleanUp.ReferenceOTU84141	SBR1093	0.00321978	0	0.00157109	0.0127249	0	0	0	0	0	0	0.000233155	0	0.000156372	0
New.CleanUp.ReferenceOTU84249	Proteobacteria (Gammaproteobacteria)	0.00135023	0.000206548	0.00117832	0.00131637	0.00202177	4.03959e-05	0	0	7.86596e-05	0.000206356	0	0	0	0
New.CleanUp.ReferenceOTU84316	Proteobacteria (Alphaproteobacteria)	0.00103864	0.0043375	0.00360042	0.00131637	0.000816485	0.00452434	0.000194761	0.00272323	0.00180917	0.00309534	0.0025647	0.00329164	0.000781861	0.000441696
New.CleanUp.ReferenceOTU85320	Proteobacteria (Epsilonproteobacteria)	0.000207727	0.000309821	0	0.00241334	0.00326594	0	0	0.000286656	3.93298e-05	0.000756638	0	0	0.000312744	0
New.CleanUp.ReferenceOTU85886	Proteobacteria (Alphaproteobacteria)	0.000103864	0	0	0	0	0.00121188	0.00311617	0	0.000353968	0.00337048	0.00139893	0.0082291	0	0
New.CleanUp.ReferenceOTU86212	Proteobacteria (Deltaproteobacteria)	0.00394682	0.0023753	0.00222571	0.00246819	0.000894246	0	0	0	0	0	0	0	0	0
New.CleanUp.ReferenceOTU86914	Planctomycetes	0	0	0	0	0	0.00206019	0.00827734	0	0	6.87853e-05	0.000233155	0	0	0
New.CleanUp.ReferenceOTU87375	Planctomycetes	0	0.00650625	6.54622e-05	0.00290698	0.00505443	0	0	0.00587645	0	0.000206356	0.00139893	0	0.000625489	0.00618375
New.CleanUp.ReferenceOTU88672	Proteobacteria (Alphaproteobacteria)	0	0.000722916	0.00523697	0.00115182	3.88802e-05	0.0029085	0	0	0	0.000756638	0	0	0	0
New.CleanUp.ReferenceOTU905	Planctomycetes	0.000103864	0.000929464	0	0.00532032	0	0	0	0	0	0	0	0	0	0
New.CleanUp.ReferenceOTU91810	Chloroflexi	0.00124636	0.000413095	0.00523697	0	0.000388802	0	0	0.000143328	0	0.000343926	0	0.000329164	0.000469116	0
New.CleanUp.ReferenceOTU93170	Chloroflexi	0	0	0	0	0	0.00424157	0	0	0	0	0	0	0	0
New.CleanUp.ReferenceOTU93773	Planctomycetes	0.000103864	0	6.54622e-05	0	0.00544323	0	0	0	0	0.000206356	0	0	0	0
New.CleanUp.ReferenceOTU94154	Proteobacteria (Gammaproteobacteria)	0.00145409	0.00103274	0.000785546	0.00175516	0.00680404	0	0	0.0010033	7.86596e-05	0	0.000699464	0.000329164	0	0
New.CleanUp.ReferenceOTU94453	Planctomycetes	0	0.00185893	6.54622e-05	0.00372971	3.88802e-05	0.00068673	0	0	0	0	0.000233155	0	0	0.00132509
New.CleanUp.ReferenceOTU94800	Cyanobacteria	0	0	0	5.48486e-05	0.000466563	0.000929105	0	0.00472983	0.000550617	0.000756638	0.000699464	0	0.000625489	0
New.CleanUp.ReferenceOTU95516	Chloroflexi	0.00207727	0.00526696	0.000720084	0.000164546	0	0	0	0.0010033	3.93298e-05	0.000894208	0	0.00197498	0.000625489	0.00176678
New.CleanUp.ReferenceOTU95894	Planctomycetes	0	0.000413095	0.0132888	0	0	0	0	0.00171994	0	0.000275141	0	0.00493746	0	0
New.CleanUp.ReferenceOTU96981	Proteobacteria (Alphaproteobacteria)	0.00176568	0.00113601	0.000196386	0.000109697	3.88802e-05	0.000565542	0.00311617	0.00200659	0.000904586	0.000962994	0.000233155	0.0036208	0.00140735	0.00176678
New.CleanUp.ReferenceOTU98425	Chloroflexi	0	0	0	0.0040588	0.00132193	0	0	0	0	0	0.000932618	0	0	0
New.CleanUp.ReferenceOTU98909	Proteobacteria (Gammaproteobacteria)	0.000311591	0.00175565	0.00104739	0.00137122	0.000155521	4.03959e-05	0.000876424	0.00157661	0	0.000343926	0.00139893	0.00164582	0.000938233	0.000441696
New.CleanUp.ReferenceOTU99794	Bacteroidetes	0.00135023	0.00557678	0.000981932	0	0	0.00109069	0	0	0.00117989	0.000481497	0.0051294	0	0	0
New.CleanUp.ReferenceOTU99880	Bacteroidetes	0	0.000309821	0	0	0	0	0.00594021	0.000573312	0.00424762	0.00178842	0	0.00230415	0.00234558	0.000883392
New.ReferenceOTU104	Proteobacteria (Gammaproteobacteria)	0.000519319	0	0.000392773	0.000109697	0.000155521	0.000403959	0.00155809	0.00143328	0.00133721	0.000687853	0.00396363	0.00526662	0.00187647	0.00441696
New.ReferenceOTU109	Proteobacteria (Alphaproteobacteria)	0.00249273	0	0.000851008	0.00148091	0.00213841	0	0	0	0	0	0	0.00131666	0	0
New.ReferenceOTU110	Proteobacteria (Alphaproteobacteria)	0.000103864	0.00082619	0.00517151	0.000658183	0.000894246	0.000727126	0.00194761	0.00200659	0.00251711	0.0018572	0.00116577	0.00131666	0.000625489	0.00309187
New.ReferenceOTU116	Proteobacteria (Gammaproteobacteria)	0	0.000103274	0	0.0110794	0	0	0.000486902	0	0	0	0	0	0	0
New.ReferenceOTU119	Proteobacteria (Gammaproteobacteria)	0.00155796	0.00444077	0	0.000822729	0.00489891	0.00181781	0.0115883	0.00659309	0.000117989	0.00495254	0.0100256	0.00296248	0.0056294	0.00662544
New.ReferenceOTU12	Bacteroidetes	0	0	0	0	0	0	0	0.00071664	0.00570282	6.87853e-05	0	0	0	0
New.ReferenceOTU123	Proteobacteria (Gammaproteobacteria)	0.00612796	0.00475059	0.00216025	0.00636244	0.00388802	4.03959e-05	0.00175285	0	0.000117989	0	0	0	0.000312744	0
New.ReferenceOTU128	Proteobacteria (Alphaproteobacteria)	0.00186955	0.000929464	6.54622e-05	0.00334577	0.000116641	0	0	0.00143328	0	0.00178842	0	0.000658328	0.00891321	0.000441696
New.ReferenceOTU13	Proteobacteria (Alphaproteobacteria)	0	0.00165238	0.000523697	0.000329092	0	0.374955	0.00418736	0.00415651	0.302486	0.0125877	0.00116577	0.00855826	0.0107897	0.00176678
New.ReferenceOTU134	Proteobacteria (Alphaproteobacteria)	0.00145409	0.00320149	0	0.000987275	0.00108865	0.00359523	0.013049	0.000859968	0.00149453	0.011212	0.00163208	0.00296248	0.0103206	0.000441696
New.ReferenceOTU139	Actinobacteria	0	0.00165238	0	0.00186485	0	0.00109069	0.00223975	0.000143328	0.000314639	0.00151328	0	0.000987492	0	0
New.ReferenceOTU140	Planctomycetes	0	0	0	0	0.00462675	0	0.000292141	0	0	0	0	0	0	0
New.ReferenceOTU144	Proteobacteria (Betaproteobacteria)	0	0	0	0	0	0.000565542	0.000876424	0.000143328	0.000471958	0.00116935	0.00349732	0.00592495	0.00344019	0.0128092
New.ReferenceOTU148	Planctomycetes	0.00976319	0.00227202	0.00477874	0.0121764	0.00692068	0.00476671	0.00360308	0.00401319	0.00668607	0.0018572	0.00326416	0.00427913	0.0175137	0.0136926
New.ReferenceOTU15	Proteobacteria (Alphaproteobacteria)	0.000103864	0.000206548	0.000130924	5.48486e-05	3.88802e-05	0.00177742	0.000389522	0	0	0.000894208	0.000466309	0.00197498	0.00453479	0.00132509
New.ReferenceOTU157	Bacteroidetes	0	0	0.00327311	0	0.00213841	0.000121188	0	0	0	0	0	0.00131666	0	0
New.ReferenceOTU158	Bacteroidetes	0	0	0	0	0	0.00302969	0.0163599	0.0127562	0.00373633	0.0114871	0.000466309	0.000329164	0.00453479	0.000441696
New.ReferenceOTU159	Bacteroidetes	0	0.00144583	0.00183294	0.000274243	0.00198289	0	0.000292141	0.000143328	0	0.00151328	0.000233155	0	0.00469116	0.00220848
New.ReferenceOTU16	Proteobacteria (Alphaproteobacteria)	0.000103864	0.000619643	0.00183294	0.000603335	0.0057154	0.000363563	0	0.00415651	0	0.000825423	0.00466309	0.00460829	0.00156372	0.0110424
New.ReferenceOTU161	Proteobacteria (Alphaproteobacteria)	0.000103864	0.00258184	0	0.00296183	0.00182737	0.000201979	9.73805e-05	0.000286656	0	0	0	0	0.000469116	0.000441696
New.ReferenceOTU170	Proteobacteria (Gammaproteobacteria)	0.00540091	0.0158009	0.0043205	0.0103115	0.00217729	0	0	0	0	0.000343926	0	0	0	0
New.ReferenceOTU171	Proteobacteria (Alphaproteobacteria)	0	0	0	0	0	0.00137346	0.00311617	0.0010033	0.000668607	0.0157518	0	0.00658328	0.0128225	0
New.ReferenceOTU177	Actinobacteria	0.0127752	0.00877827	0.0229118	0.0337867	0.00439347	0	0	0.00143328	0	0.000756638	0	0.00296248	0	0.000441696
New.ReferenceOTU179	Proteobacteria (Gammaproteobacteria)	0.0100748	0.00939791	0.00477874	0.00477183	0	0.001939	0.0035057	0	0	0.00481497	0	0	0.00140735	0
New.ReferenceOTU188	Planctomycetes	0.00508932	0.000103274	0.00222571	0.000658183	0.0061042	0.00266613	0	0	7.86596e-05	0.00385197	0.000699464	0.000329164	0	0
New.ReferenceOTU195	Bacteroidetes	0.00176568	0.00454405	0.00346949	0.0058688	0.00509331	0	0.0039926	0.000143328	0	0.00364562	0	0.000987492	0.00594214	0.00176678
New.ReferenceOTU197	Actinobacteria	0.00301205	0.00722916	0.00229118	0.00159061	0.00167185	0.0138558	0.00175285	0.0159094	0.00141587	0.0394827	0.00116577	0.022054	0.00656763	0.00176678
New.ReferenceOTU198	Proteobacteria (Alphaproteobacteria)	0	0	0	0	0	0.0384569	0.0154835	0.0055898	0.00165185	0.00694731	0.000699464	0.0121791	0.0173573	0.000441696
New.ReferenceOTU20	Proteobacteria (Gammaproteobacteria)	0.00664728	0.00619643	0.00137471	0.00175516	0.00217729	0	0.00165547	0	0	0	0	0	0	0
New.ReferenceOTU205	Planctomycetes	0	0.00082619	0.00360042	0.000164546	0.000194401	8.07918e-05	9.73805e-05	0	0.000629277	6.87853e-05	0	0.00164582	0.000625489	0.000441696
New.ReferenceOTU209	Bacteroidetes	0	0	0	0	0	0.000444355	0.00262927	0.000859968	0.000825926	0.00907965	0	0.0036208	0.00860047	0
New.ReferenceOTU219	Bacteroidetes	0	0.000619643	0	0.0019197	0.0023717	0	0	0.000143328	0	0.000206356	0	0.000329164	0	0
New.ReferenceOTU227	Proteobacteria (Alphaproteobacteria)	0	0.00206548	0.00549882	0	0	0	0	0.009173	0	0	0.0107251	0.000987492	0	0.00927562
New.ReferenceOTU231	Planctomycetes	0	0	0	0	0.00427683	0	0	0	0	0	0	0	0	0
New.ReferenceOTU246	Cyanobacteria	0	0.000619643	0	0.000274243	0.00194401	0.0112705	0.0654397	0.0055898	0.00538819	0.0283395	0.000932618	0.0138249	0.0181392	0.000883392
New.ReferenceOTU250	Proteobacteria (Alphaproteobacteria)	0.00249273	0.000309821	0.000130924	0.000658183	0.00268274	0	0	0	0	0	0.000233155	0	0	0
New.ReferenceOTU265	Bacteroidetes	0.0034275	0.00805535	0.00523697	0.000109697	0.00474339	0.000929105	0	0.0010033	3.93298e-05	0	0.000233155	0.000987492	0.00453479	0.000441696
New.ReferenceOTU272	Proteobacteria (Gammaproteobacteria)	0	0.000206548	0	0.000438789	0.000894246	0	0	0	0.00861323	0	0	0	0	0
New.ReferenceOTU298	Bacteroidetes	0	0	0	0	0	0.0282771	0.0372967	0.0898667	0.00460159	0.0774522	0.000233155	0.00691244	0.0792807	0.00176678
New.ReferenceOTU30	Proteobacteria (Deltaproteobacteria)	0	0.00278839	6.54622e-05	0.00137122	0.00202177	4.03959e-05	9.73805e-05	0	0	0.000206356	0.000233155	0.000329164	0.000312744	0
New.ReferenceOTU308	Planctomycetes	0	0	0	0	0	0.0039588	9.73805e-05	0	0	0.00680974	0	0.000658328	0	0
New.ReferenceOTU32	Proteobacteria (Gammaproteobacteria)	0	0	0	0	0	0.000484751	0.00662187	0.00272323	0.103595	0.0046774	0	0.00164582	0.00234558	0.000883392
New.ReferenceOTU324	Bacteroidetes	0	0	0	0	0	0.000444355	0.000194761	0.00186327	0.00117989	0.00316412	0	0.00131666	0.0028147	0
New.ReferenceOTU37	Proteobacteria (Gammaproteobacteria)	0	0.000309821	0.000327311	0.000219394	3.88802e-05	8.07918e-05	0.00340832	0.0010033	0.00287108	0	0.000466309	0.00131666	0.0028147	0.000441696
New.ReferenceOTU40	Planctomycetes	0	0	0.0114559	0	0	0	0	0	0	0.00144449	0	0	0	0
New.ReferenceOTU42	Bacteroidetes	0.00103864	0.00206548	0.000261849	0.00164546	0.00260498	0	0.00194761	0.00186327	0.000471958	0.000481497	0.00186524	0.000658328	0.000625489	0.000441696
New.ReferenceOTU44	Actinobacteria	0	0.000722916	0.000458235	0.00164546	0	0.00125227	0	0.00143328	0	0.00453983	0	0	0	0
New.ReferenceOTU46	Chloroflexi	0.00654342	0.00351131	0.00320765	0.00038394	0	0	0	0	0	0.00151328	0	0	0	0
New.ReferenceOTU48	Proteobacteria (Alphaproteobacteria)	0	0	0	0	0	4.03959e-05	0	0	0.00507355	0	0	0	0	0
New.ReferenceOTU59	Bacteroidetes	0	0	0	0	0	0.18574	0.00691401	0.00530314	0.00204515	0.0152703	0.000699464	0.0131666	0.0264269	0.00132509
New.ReferenceOTU6	Proteobacteria (Alphaproteobacteria)	0.00166182	0.015078	0.00438596	0.00724002	0.00264386	0.0126843	0.00340832	0.0071664	0.000589947	0.00564039	0.0275122	0.0184332	0.0107897	0.0114841
New.ReferenceOTU61	Proteobacteria (Alphaproteobacteria)	0.00882842	0.0165238	0.0124378	0.00883063	0.0133359	0.0107857	0.026098	0.0322488	0.0136081	0.0180905	0.0158545	0.0260039	0.0123534	0.0141343
New.ReferenceOTU67	Bacteroidetes	0	0	0.000130924	0.00521062	0	0.000121188	0.00185023	0.00186327	0.00298907	0.00660338	0.000233155	0.00724161	0.0056294	0.00176678
New.ReferenceOTU72	Proteobacteria (Alphaproteobacteria)	0.00332364	0.0108437	0.000589159	0.00499122	0.0027605	0.00274692	0.000973805	0.000143328	3.93298e-05	0.0023387	0.000466309	0.00263331	0.00250195	0.000883392
New.ReferenceOTU75	Proteobacteria (Alphaproteobacteria)	0.00238887	0.000103274	0.00379681	0.013054	3.88802e-05	0	0	0.000429984	0	0	0	0.00197498	0	0.00353357
New.ReferenceOTU78	Actinobacteria	0.0242002	0.0198286	0.00857554	0.00482668	0.00408243	0.00545344	0	0.00114662	0	0.01699	0.000466309	0.00230415	0.00547303	0
New.ReferenceOTU83	Bacteroidetes	0.00166182	0.000206548	0	0.000274243	0	0.000646334	0.00146071	0.000859968	0.000235979	0.0018572	0.00116577	0.000658328	0.00422205	0.00132509
New.ReferenceOTU85	Verrucomicrobia	0	0.00134256	0	0	0.00579316	0	0	0.00143328	0	0	0.000699464	0.00164582	0	0.00220848
New.ReferenceOTU87	Proteobacteria (Gammaproteobacteria)	0.00425841	0.00175565	0.00124378	0.00170031	0.00139969	0.000363563	0	0.000286656	0.000275309	0.000756638	0.000233155	0.000658328	0.00500391	0.000441696
New.ReferenceOTU88	Proteobacteria (Alphaproteobacteria)	0.000311591	0.000103274	6.54622e-05	0.000329092	0.00120529	0	0.00808258	0.000859968	0	0	0	0	0.000156372	0.000441696
New.ReferenceOTU94	Proteobacteria (Gammaproteobacteria)	0.000415455	0.00351131	0	0.00181	0.000972006	0.000121188	0.00155809	0.00257991	0.000314639	0.00178842	0.00139893	0.000987492	0.00375293	0.00176678

## Sheet: Main groups
	Inner 1	Inner 2	Inner 3	Inner 4	Inner 5	Mid 1	Mid 2	Mid 3	Mid 4	Mid 5	Outer 1	Outer 2	Outer 3	Outer 4
α-Proteobacteria	0.297449	0.283652	0.294591	0.301885	0.299486	0.310468	0.266949	0.189867	0.229701	0.141499	0.273035	0.254931	0.278757	0.275623
Planctomycetes	0.0947788	0.0949517	0.109893	0.0715489	0.080463	0.117564	0.123765	0.0996232	0.134652	0.0742826	0.105239	0.111005	0.0933292	0.0952216
Firmicutes	0.0687919	0.0598496	0.0627774	0.093161	0.150048	0.0737796	0.0751865	0.134169	0.0862237	0.186166	0.111224	0.0799891	0.0760175	0.122057
Bacteroidetes	0.0766307	0.105349	0.0924294	0.0911077	0.0674704	0.0834424	0.0888262	0.0924444	0.123476	0.0520208	0.0924797	0.121072	0.116565	0.0766967
Actinobacteria	0.0614756	0.0337701	0.0517463	0.0462514	0.0324163	0.0512833	0.0327219	0.0324284	0.0387356	0.0250481	0.0278907	0.0292477	0.0359314	0.0261427
Other bacterial taxa	0.0395743	0.0403437	0.0380781	0.0377224	0.0358607	0.0328133	0.0284889	0.0303655	0.0344316	0.0209979	0.0347787	0.0482928	0.0411634	0.0299515
γ-Proteobacteria	0.0343484	0.0426638	0.0419052	0.0362746	0.0396756	0.0322094	0.0284889	0.0284952	0.0325147	0.0277195	0.0404246	0.0425792	0.0293914	0.0261427
Cyanobacteria	0.0333983	0.0348443	0.0334148	0.0354849	0.0316969	0.0428284	0.0440771	0.0372693	0.0376867	0.0211703	0.0296974	0.0334648	0.035162	0.0261427
δ-Proteobacteria	0.0198584	0.0211386	0.0227375	0.0162946	0.0131671	0.0183694	0.0171336	0.00594108	0.0160946	0.0331198	0.0102755	0.0165964	0.0167731	0.0117729
